# Supplementary material for: Genome-Wide Identification and Expression Profiling of HD-Zip Family Genes in Flax (Linum usitatissimum L.)
Source: Curr Issues Mol Biol. 2026 Apr 14;48(4):402. doi: 10.3390/cimb48040402 (PMC13114349; doi:10.3390/cimb48040402)
Supplement: Supplementary file 1 [file cimb-48-00402-s001.zip › Supplementary materials.xlsx]

## Sheet:  Table S1
Table S1. Basic characteristics of the LuHD-Zip family members
Gene name	Gene-ID	Chromosome location	Exon	Genomics Length(aa)	CDS Length(aa)	Protein length(aa)	Grand average of hydropathicity	PI	MW(KDa)	Subcellular location
LuHD-Zip1	L.us.o.m.scaffold34.227	chr1:1013385-1015460(+)	2	2076	810	269	-0.862	6.72	30170.5	Nucleus
LuHD-Zip2	L.us.o.m.scaffold67.171	chr1:1641653-1642861(-)	3	1209	825	274	-0.63	4.6	31186.7	Nucleus
LuHD-Zip3	L.us.o.m.scaffold210.42	chr1:22429545-22427950(+)	2	1596	654	217	-0.806	7.65	23958.7	Nucleus
LuHD-Zip4	L.us.o.m.scaffold14.8	chr2:4996238-4998242(+)	2	1148	891	296	-0.817	4.53	34722.1	Nucleus
LuHD-Zip5	L.us.o.m.scaffold257.57	chr2:20097329-20099290(+)	3	1962	327	308	-1.115	5.3	29224.1	Nucleus
LuHD-Zip6	L.us.o.m.scaffold66.56	chr2:20199300-20200557(+)	3	1258	864	287	-0.78	4.93	33275.9	Nucleus
LuHD-Zip7	L.us.o.m.scaffold125.31	chr3:7965354-7966155(+)	2	802	705	234	-0.942	6.24	34897.5	Nucleus
LuHD-Zip8	L.us.o.m.scaffold117.175	chr3:18326582-18327788(+)	2	1207	687	228	-0.817	4.61	35012.7	Nucleus
LuHD-Zip9	L.us.o.m.scaffold242.49	chr3:18664006-18665670(+)	3	1665	792	263	-0.843	4.49	33061.1	Nucleus
LuHD-Zip10	L.us.o.m.scaffold160.97	chr3:13669684-13671181(-)	4	1498	1110	369	-0.672	8.69	39922.4	Nucleus
LuHD-Zip11	L.us.o.m.scaffold3.635	chr4:4850971-4852464(+)	4	1494	1056	351	-0.723	8.69	38174.5	Nucleus
LuHD-Zip12	L.us.o.m.scaffold32.232	chr4:15278272-15281262(-)	4	2991	843	280	-0.744	4.58	31586.7	Nucleus
LuHD-Zip13	L.us.o.m.scaffold187.53	chr4:16584925-16586577(+)	4	1653	957	318	-0.738	8.98	34904	Nucleus
LuHD-Zip14	L.us.o.m.scaffold2.450	chr5:15961176-15962353(-)	4	1178	918	305	-0.739	8.27	33465.5	Nucleus
LuHD-Zip15	L.us.o.m.scaffold21.34	chr6:8815162-8817029(+)	3	1868	603	200	-0.863	9.46	23051.2	Nucleus
LuHD-Zip16	L.us.o.m.scaffold148.69	chr7:8172363-8174096(+)	2	1734	678	225	-0.853	8.78	24596.4	Nucleus
LuHD-Zip17	L.us.o.m.scaffold70.239	chr7:9978647-9980142(+)	2	1496	810	269	-1.143	5.06	29618.5	Nucleus
LuHD-Zip18	L.us.o.m.scaffold106.189	chr7:10973651-10974874(-)	3	1224	795	264	-0.894	4.5	33002.1	Nucleus
LuHD-Zip19	L.us.o.m.scaffold61.77	chr8:5083235-5084782(-)	3	1548	873	290	-0.95	6.24	34902.5	Nucleus
LuHD-Zip20	L.us.o.m.scaffold72.230	chr9:3228557-3229797(+)	3	1241	954	317	-0.776	4.96	33171.9	Nucleus
LuHD-Zip21	L.us.o.m.scaffold51.92	chr9:5295600-5296855(-)	2	1256	735	244	-0.825	6.66	26835.1	Nucleus
LuHD-Zip22	L.us.o.m.scaffold213.94	chr10:315178-316520(+)	4	1343	972	323	-0.679	8.98	35377.6	Nucleus
LuHD-Zip23	L.us.o.m.scaffold44.50	chr10:11214811-11217042(-)	4	2232	861	286	-0.787	4.72	32196.4	Nucleus
LuHD-Zip24	L.us.o.m.scaffold8.106	chr11:12765977-12767669(-)	4	1693	954	317	-0.694	8.75	34364.5	Nucleus
LuHD-Zip25	L.us.o.m.scaffold231.59	chr12:2695578-2697045(+)	3	1468	930	309	-0.846	8.42	26471.2	Nucleus
LuHD-Zip26	L.us.o.m.scaffold3.108	chr12:12227806-12228510(+)	2	705	609	202	-0.84	9.4	22654.5	Nucleus
LuHD-Zip27	L.us.o.m.scaffold75.14	chr13:933499-936778(-)	2	1897	762	253	-0.964	9.01	30383.2	Nucleus
LuHD-Zip28	L.us.o.m.scaffold128.50	chr13:3722571-3723872(-)	3	1302	972	323	-0.461	7.13	34654	Nucleus
LuHD-Zip29	L.us.o.m.scaffold24.183	chr13:8662452-8663544(-)	3	1093	870	289	-0.874	6.72	30152.5	Nucleus
LuHD-Zip30	L.us.o.m.scaffold24.206	chr13:8772602-8774057(-)	3	1456	927	308	-0.713	4.67	30385.9	Nucleus
LuHD-Zip31	L.us.o.m.scaffold81.189	chr14:5272688-5274185(-)	3	1498	921	306	-0.898	4.51	33513.8	Nucleus
LuHD-Zip32	L.us.o.m.scaffold28.169	chr15:6017324-6019521(+)	2	2198	900	299	-0.868	4.66	35601.9	Nucleus
LuHD-Zip33	L.us.o.m.scaffold28.428	chr15:7250286-7252309(-)	4	2024	1119	372	-0.688	7.6	40341.9	Nucleus
LuHD-Zip34	L.us.o.m.scaffold111.72	chr15:14155371-14157057(-)	2	1687	777	258	-0.897	8.25	28153.5	Nucleus

## Sheet: Table S2
Table S2. The HD-Zip protein sequences from Longya-10
Gene name	Gene ID	Sequence
LuHD-Zip1	L.us.o.m.scaffold34.227	MASFLGKRSMSCSGINDAANNNNNCHDQEGGGLMNGEEDFSDDGSMAGEKKRRLNMEQVRTLEKNFELANKLEPERKMQLARALGLQPRQIAIWFQNRRARWKTKQLEKDYDVLKRQFEAVKADNDSLQSQNQKLHAEIMALKGRGPTHEAINLNKETEGSCSNRSESSSDIKLDISRSNTPAAIDSPLSSTPNGRPFFPTTSSSHHHNVRTPLVPSNGVAQLFHNNSTRPQSASVDQIVKEESLTTMFCGIDDQSVGFWPWLEPQHFN
LuHD-Zip2	L.us.o.m.scaffold67.171	MASGSGINGFDLLSCGHLWIPSPALNLQGFENVDGGEVNDGEFCSPHGKEELCDEDFELGSSPRCKKRRLTVSQVQFLESSFETENKLEPDRKVHLAKELGLHPRQVAIWFQNRRARFKNKQLEKDFDSLRSSFDRLKEDYDSLLQEKQSLETQVRSLKEKLDTEEDFKTATFQVPMSQLAIVSPEASKSEVNYSVSPHSVLMDPNESSQVFEENQSDYFSQDEDEFLMMAATTNCFRNDDKPLPAVLSSSCGGFEFPVEDQPFNLVLDLMNWM
LuHD-Zip3	L.us.o.m.scaffold210.42	MEDTNLLLNLTLSNHHHFPAAGEPSDNSVDVGASLTLSLLSNHRQQSPESAKREREIVVSSTDDDEEAETTTRVSSGKVSDEDDGGCGGNRKKLRLTRDQSALLEENFKHHSTLSPKQKQDLARQLKLRRRQVEVWFQNRRARSKLKQTEVDCQLLKKCYQSLTDENSKLKKEVHQLKAAAAVETAPFYSMTVTLCPSCGTKGSGGGFTDPSSSAAC
LuHD-Zip4	L.us.o.m.scaffold14.8	MKRSLGSTDSFGALVSTIATSEEKHGSPRNSSGGGHLYGMLEEEEGGGGGEEYSAGGGGGLGEKKRRLSVVQVKALEKNFEVENKLEPERKVKLAQELGLQPRQVAVWFQNRRARWKTKQLERDYGVLKANYDSLKLNYDSLKLNNESLMKQIRDLKSKLAADDDDITAAGEEIAEEEEDRDDDLNLQPAEIVQELTNSYDEEEGEEEEEEAPPLIFSRDGSSDSDSSAILNDEYNYGYAQMKYPPPAAAITAAKPYNQTQLLVKVEEHNFFGSEDQEAACNFFSDEQAPSLNWWN
LuHD-Zip5	L.us.o.m.scaffold257.57	MTCNGMAFFQTNFMLQSSHEDDHNHHQQPPASLNPILPSCTPQDFHGVASFLGKRSMSCSGIDACHEEGNGEDELSDDGSLAGEKKRRLNMEQVKTLEKNFELGNKLEPERKMQLARALGLQPRQVAIWFQNRRARWKTKQLEKDYDLLKRQYEAVKADNDSLQSQNQKLHAELVALKSRGPTHESINLNKETEGSCSNRSESSSDIKLDISTTAAAAIDSHPTSSGRPFFPTTSQLFHSNNNNNSPSLTRSPISSSDHHHHHQNHHQNPNIHKSIDQIVKEENLTTMFCSIDDQSGFWPWLEHQQFN
LuHD-Zip6	L.us.o.m.scaffold66.56	MASETLSGGSGGFDHLPYWIPSISTSLYGAAARQMVEYENDGTFFNPMVKEELCCDEDFENSSSPRCKKRRLTASQVQFLERSFKNENKLEPERKIQLANEIGLQPRQVAIWFQNRRARFKNKQLEKDFDSLKSDFDRLKSDYSSLLHEKESLRNQVNSLKEKLTAREIKARETTPFRVPAAIVPPMAKSDLVDSDSPHSVLIEPSSQSHYVFEENQSDYFSQDEADDHQNSLIMMNNNRFMMAAAESISFDRFSSNEHDNNNNNLLPEFPVEEDQPYLVLDLMNWM
LuHD-Zip7	L.us.o.m.scaffold125.31	MSDQILKEAEFSPEAPDAKSETLEPPHQAPKKRKGSSNSKTKRRFSDEQIKSLESFFESDTKLEPRKKTLIAKELGLQPRQVAIWFQNKRARWRSKQIEKDYKLLKADYDSLASRFELLQNERQSLLLQFESLNALVEKTWGGDADICKNLEGSGQVIGSDDKTIFEPEVPQVIQNKVYTSSQSSQYDGVQLMDKFQTTTEGSLAAAQEKWCSLSSSYQFDLAYGSSQWLNFWR
LuHD-Zip8	L.us.o.m.scaffold117.175	MDMKQLAEAAAYHHQQQQGMTMSPATSSEKTMSYGSSSCGSYAANQQHQMMMMMMDQKKKRLTNHQLESLETNFQEEIKLDPDRKMKLSRELGLHPRQIAVWFQNRRARWKAKQLERLYDSLKLEFDCVSKEKHKLQEEVMKLREMLGEQEGTMNKHQVSTAVYTDFSKMEESTSVGRGSSRKMMIIGQHHMLTTRNENSHDMVVDEYNPSIVVPSPTYLSVLPSYNP
LuHD-Zip9	L.us.o.m.scaffold242.49	MDWNNHGNLRNNVSSSRPQDTSSFNFFYDHFPGMDMKQRGETAAYHHQQQQGISMSPATSSEKTMSYGSSCSSYAANQQHQMMMMMDQKKKRLTNHQLESLETSFQEEIKLEPDRKMKLSSELGLHPRQIAVWFQNRRARWKAKQLERLYDSLKLEFDTVSKEKHKLQEEVMKLRGMLGEQGGTRNKHHGSMAVYTDISGDEKMESTPVTINRSGSRKMSAIGQHQMLMTRTENSHHMVVDEYNPSVAVPTPTYWSVLPSYNP
LuHD-Zip10	L.us.o.m.scaffold160.97	MELALSLGDASKPFKFLDKIAPTKLSTNDHHLGFCIALSGAGVGGAGSTASSMARSQGIIEDARRLNVPSIADSQPSLQLDLSPFSPVPRRLTPATAAPSPSPLPFPWLVTDPAQRESQSRRFDVNRLSAEEGDDADGASLSSPNSAATSSFRMDFGIGINSNGKRDLDQESERAAGSEDDENGSGRKKLRLSKDQSAFLEESFKEHNTLNPKQKLELAKQLNLRPRQVEVWFQNRRARTKLKQTEVDCEYLKRCCETLTEENRRLQKELQELRALKSSQPFYLQHPATTLTMCPSCERVATTSTAATSSTTAAPASTTTTTTNSSSTTLSLGNNSSNGKVGKGYPFPSVQLQMSSQQHSSQPTKPAGS
LuHD-Zip11	L.us.o.m.scaffold3.635	MELALSLGDTSKPFKFLEKSTPRTSTADHHLGFCIGGGSAAPAPPTTTSPAAARSQEITVGSSRVSSAGRPFQLDLLPFSPVAAKRLSPPETRFPWLVTEPALVTSSDHGAGDGSRRFDVNRLSAEEGDDVDGASLSSPNSAASSFQMEFGIGLGSKRDLEGDRAGSRASDDDENGSTRKKLRLSKDQSAFLEESFKEHSTLNPKQKQALAKQLNLRPRQVEVWFQNRRARTKLKQTEVDCEYLKRCCETLTEENRRLQKELQELRALKTNSQPFYMQPPATTLTMCPSCERVATTTTTTAGGNNKPTTKSSSSTALSLGNISNNGRAVYPFSDVQLQMSQQNQPNQPADS
LuHD-Zip12	L.us.o.m.scaffold32.232	MDHHLQQSGHLFFDPSACHGNTLFLGSDNSVFQGQGSLLSMEDASSKKRPFFSTSSDFYDDEYYDEQLPEKKRRLTAEQVNLLEKSFEAENKLEPERKTELAKKLGLQPRQVAVWFQNRRARCKTKQLERDYDLLKASYDSLRSNYDSAVKENDRLKSEVVSLTEKLEAKEVTLAPAEDPCTLQIEATTNLLEHEVVNVKAEDRVSTGSAGSAVVDEDSRQLVDSGDSYFLANDYPGGIVPGEAMLSEEDERSDDGGGYFTNVFVDQQEEGEALGWWVWS
LuHD-Zip13	L.us.o.m.scaffold187.53	MMAEKEGLRLSLSLSFPDHRSPTKTQQLNRLPSVSSSSSAAGKLFAAGANSAALSWLKHHNHNHSALELNPSSDLESERSNSESTRLFLRGIDVNRLPAVPAGVDCDEEAGVSSPNSTVSSISGKRSERETGGDQDLDGERASSRGISDEEDGSDTSRKKLRLSKDQSAVLEESFKEHSTLNPKQKQALAKQLGLRPRQVEVWFQNRRARTKLKQTEVDCEFLKRCAENLTEENRRLQKEVQELRALKLSPQFYMQMTPPTTLTMCPSCERVAVPPPASSASTSLPPPVNSTIQHHRPTGVLNPWAAGGAFSALRPRS
LuHD-Zip14	L.us.o.m.scaffold2.450	MAEKQDLRLSLSLATTTSFPVHHSDLQLKPPPPSSWIDTNLILNPSSGPISEPTRSFLRGIDVNRLPPTAAEDYEEEAGVSSPNSTISSVSGNKRSERDEPLGSSDPDADPASSGRAGAGNSDDDDGDTSRKKLRLSKGQAAVLEDSFKEHHTLNPKQKSALAKQLGLRPRQVEVWFQNRRARTKLKQTEVDCEFLKRCCENLTEENRRLQKEVQELRALKLSPQFYMQMTPPTTLTMCPSCERVGVPPSTSSSSAPTSAQQPPLVAHPSFMGLAHQHRPMPHVNPWAAASSTAHAPLNLLRPRS
LuHD-Zip15	L.us.o.m.scaffold21.34	MRNYSLSSSVWPPMPSAVCPPMPFAHHPPPQFSEYYYQQNHQHCHGCCNTALVLDSHRKSSPSSTVGGGDDDPQRRIYGGRKKLRLTKEQSTLLENTFNVHNTFTQSQKQALAHRLNLTPRQVEVWFQNRRARTKLKQTEVDCEFLKKCCDSLSNENRKLKKQILDLRSGCGYNITSSPAPELVICRSCQKRNSRELHYM
LuHD-Zip16	L.us.o.m.scaffold148.69	MDDNNLLLNLTLSTHRHFPAAGKPQDNSVDVGPSLTLSLLSNPRQQNPESVKKEREIVISSTDDDDEEADTTTRVSSGKVSNEDDGGGGLRKKLRLTRDQSAMLEESFKHHSTLSPKQKQDLARQLNLRRRQVEVWFQNRRARSKLKQTELDCQLLKKCYQSLTDENNKLKKEVHQLKTAASVETAPFYSMTVALCPSCGTKGHGGGGGGGGGGGFTNPSSSTAC
LuHD-Zip17	L.us.o.m.scaffold70.239	MASFLGKRSMSCSGINDAANNNNNCHDQEGGGLMNGEEDFSDDGSMAGEKKRRLNMEQVRTLEKNFELANKLEPERKMQLARALGLQPRQIAIWFQNRRARWKTKQLEKDYDVLKRQFEGVKADNDSLQSQNQKLHAEIMALKGRGPTHEAINLNKETEGSCSNRSESSSDIKLDISRSNTPAAIDSPLSSTPNGRPFFPTTSSSHHHNVRPPLVPSNGVAQLFHNNSTRPQSASVDQIVKEESLTTMFCGIDDQSVGFWPWLEPQHFN
LuHD-Zip18	L.us.o.m.scaffold106.189	MATGSGINGFDLLSCGHLWIPSPALNLQGLDNVGGGEVNDGEFCSPHRREELCDEDFELGSSPRCKKRRLTVSQVQFLESSFETENKLEPDRKVQLAKELGLHPRQVAIWFQNRRARFKNKQLEKDFDSLRSRFDRLKEDYDSLLQEKQSLETQANSLKEKLDRTEDFKTAPFQVPMSQLAIVSPEAKKSEANYSVSPHTVLMDPNESSQVFEENQSDYFSQDEDEFLMTNCFRNDDESLPAVVFEFPVEDQPFNLVLDLMNWM
LuHD-Zip19	L.us.o.m.scaffold61.77	MAAANGNDTGDCITNFALLNQTPTFSGPLEPVVLTRSSSPSFFGRRSRVRFEDAVRLFQLNENGDDDDEYDDLDEYFRQPEKKRRLSIDQVKFLEQSFEVDNKLEPERKTQLAKDLSLQPRQVAIWFQNRRARWKTKQLEQDYRTLESSYDTLKADCDCLVKENDQLKTEINLLTDKLQMKKENVEKVMIVCEEPLQKPCAAIDWGSPDVVSCKQDDMSSARSDLFDSDSPHGVHSSLLDESDHSQDEEDNSSKSLLPESYFFPKLEDDDYSDPSANFEDHSFWSTSWPY
LuHD-Zip20	L.us.o.m.scaffold72.230	MSAMANDVGGGGGGGTCVTNLPPALHRNNKRSHQSASQPLDSFFLPGSSPSFLGPRSIVRFDDASQVNGSSSSSSKPFFCSFELDENGDDDLDEYFRQPEKKRRLSVEQVQFLEKSFEVDNKLEPDRKVQLAKDLGLQPRQVAIWFQNRRARWKTKQLEKDYDTLQSSFDTLQADYAGLLKEKNHLKSEIDSLTEKLQQKERAKAFSDMSQGQMEKPAQPCKQEDISSARSDIFDSESPHYTDGVHSSLLEAGDSSYVFEPDQSSDLSSQDEEDNLSRNLLPAAASYVLFPKLEDEDDYSDPSASFEDNAFWSSWPY
LuHD-Zip21	L.us.o.m.scaffold51.92	MVQRYNHNRIITCQTMSETEFRPEAPDAKSETLEPPPQAPKKRKGSSNSKNKRRFSDEQIKSLESFFESDTKLEPRKKTLIAKELGLQPRQVAIWFQNKRARWRSKQIEKDYKLLKADYDSLASRFESLQNERQSLLLQFENLNALVEKTWGGDADICKNLEGSRQVIGSDDTTIFEPEVPQVMQNRVYTSSQSSQYDGVQLMDKFHTSTEGSLAAAQEKWCSLNSSYQFDLPYGSSQGLNFWC
LuHD-Zip22	L.us.o.m.scaffold213.94	MAEKEDLRLSLSLSFPDHRSSTTTAQQLNRLPSVSSSSSAAGKLFAAGANSAALSWLKHHNHNHSALVLNPSSDLESERSNSESTRLFLRGIDVNRLPAVAAVVDCDEEAGVSSPNSTVSSISGKRSEREAGGEDLDGERASSRGVSDEEDGSDTSRKKLRLSKDQSAVLEESFKEHSTLNPKQKQALAKQLGLRPRQVEVWFQNRRARTKLKQTEVDCEFLKRCAENLTEENRRLQKEVQELRALKLSPQFYMQMTPPTTLTMCPSCERVAVPPPSSSASTSLPPPVNATKPLGQTAQHHRPTSVLSPWAAGGAFSALRPRW
LuHD-Zip23	L.us.o.m.scaffold44.50	MDHHRQQSGHLFFDPAACHGNTLFLGGDNPVFQGQGSLLSMEDASSKKRPFFSTSADFYDDEYYDEQLPEKKRRLTAEQVNLLEKSFEAENKLEPERKTELAKKLGLQPRQVAVWFQNRRARCKTKQLERDYDLLKASYDSLRSNYDSAVKENDRLKYEVVSLTEKLEAKEITLAQAENPCTLPTEATTNLLGHEVVNVKAEDRVSTGSAGSAVVDEDSHQLADSGDSYFLANDYPGGVLPGEAMLSEEDERSDDGGGYFTNVFMDQEEEGRLWDGGFGPRLTSWL
LuHD-Zip24	L.us.o.m.scaffold8.106	MAGKQDLRLSLSLATTASFPVHHNSNLQLNLHKPPPPPSSWADTDLIPNPSSGPISEPTRSFLRGIDVNRLPPTATDDCGDDAGVSSPNSTISSVSGNKRSERDEPLGSSDPDADPASSGRAGAGNSDDEDGDTSRKKLRLSKGQAAVLEDSFKEHHTLNPKQKSALAKQLGLRPRQVEVWFQNRRARTKLKQTEVDCEFLKRCCENLTEENRRLQKEVQELRALKLSPQFYMHMTPPTTLTMCPSCERVGVPPSTSSSSAPMSAQQPPLAAHPSFMGWAHQHRPMTHVNPWAAVAAAAAAASSTAHAPLNLLRPRS
LuHD-Zip25	L.us.o.m.scaffold231.59	MAYDVGGGGGTCVTNLPPALLRNNKRSHLSDSQPLDSFFLPGSSPSFLGPRSIVRFDDASQVNGSSSSSSNKPFFCSFELDENGDDDLDEYFRQPEKKRRLSVEQVQFLEKSFEVDNKLEPDRKVQLAKDLGLQPRQVAIWFQNRRARWKTKQLEKDYDTLQSSFDSLQADYAGLLKEKDQLKSEIDLLTEKLQQKERAKAVSDMSQGQMEKPAQPCKQEDISSARSDIFDSESPHYTDGVHSSLLEAGDSSYVFEPDQSSDLSSQDEEDNLSRNLLPAAASYVLFPKLEDEDDYSDPSASFEDNAFCC
LuHD-Zip26	L.us.o.m.scaffold3.108	MDDDQEECCNTALALALTISQPTNNKCSPPPSTAVSFNLFPKQEEDGAVVMESHRKSSSSTDGGEWARRRIVDSGRKKLRLTKEQSTLLENTFNVHNTLTQSQKQALADRLNLTPRQVEVWFQNRRARTKLKQTEVDCEFLKKRCESLSSENRKLKKQILDLGLGCSYNITSSSSSSPAPELVICRSCQKRNSRSSSGRRSG
LuHD-Zip27	L.us.o.m.scaffold75.14	MFGEEEYYSSPPNSPDRYQSSSSTTSTTTTTTNPIRKKNNKNGNNYSKRRFTDEQIKSLESIFESETRLEPRKKVQLAKELGLQPRQVAIWFQNKRARWKSKQLERDYGILRANYNRLASRFESLKKEKQALAAQLQKLNELMTENPRTEETGHAETTYNSSEGESDNGVKDEKISLELKAQSERERVGFIYEAENDSSIKVEYFGAEEAKLMSMVGGDGSLTSQEDWGSLDSDGVLFHDQSTTDYQWWEFWT
LuHD-Zip28	L.us.o.m.scaffold128.50	MACSSSVDDHALLLGLTLSTSHHHPPPPPPISHHVTARPNNNNLKEDEPSLSLSLLSSSAIVSADQSNQTTTTTATTTTTVTAQASSAAVIVKKDSCAAEDDQLCQGSPPLSAVSSFSVSGGNKVVVMKRERDLSISTTEEMEADQRRNSDLDDDVDAAGSARKKLRLTKDQSALLEDSFKHHSTLNPKQKQALARQLGLRARQVEVWFQNRRARTKLKQTEVDCEFLKKCCETLTDENRRLQKELQELKLLKSPQQQPAAPAAAPLYVHMPAATLTICPSCERMGGGGAAAVAAATATGDSPFSMATKPHFFNPFANPSAAC
LuHD-Zip29	L.us.o.m.scaffold24.183	MASETLSGGSGSGFDHLPYWIPSISTSLYGAAARQMVDYENDGTFFNPMVKEELCCDEDFENGSSPRCKKRRLTASQVQFLERSFKNENKLEPERKIQLANEIGLQPRQVAIWFQNRRARFKNKQLEKDFDSLKSDFDRLKSDYSSLLHEKESLRNQVNSLKEKLTAREIKARETTSFRVPAAIVPPVSKSDLVDSDSPHSVLIERSSESHYVFEENQSDYFSQDEADDQNSLIMMNTNRFMMAAAELTSFERFSSNEHDNNNNSNNALSEFPVEEDQPYLVLDLMNWM
LuHD-Zip30	L.us.o.m.scaffold24.206	MTCNGMAFFQTNFMLQSSHEEDHNHHQQPPASLNPILPSCTPQDFHGVASFLGKRSMSCSGIDACHEEGNGEDELSDDGSLAGEKKRRLNMEQVKTLEKNFELGNKLEPERKMQLARALGLQPRQVAIWFQNRRARWKTKQLEKDYDLLKRQYEAVKADNDSLQAQNQKLHAELVALKSRGPAHESINLNKETEGSCSNRSESSSDIKLDISTTAAAAIDSHPTSSGRPFFPTTSQLFHNNNNNNSPSLTRSPISSSDHHHHHQNHHQNPNIHKSIDQIVKEENLTTMFCSIDDQSGFWPWLEHQQFN
LuHD-Zip31	L.us.o.m.scaffold81.189	MAADGNVPGDCITNFALLNQTPTFSGVSKPPLAPFFLTRSSSPSFFGRRSIFRFEDADNQVRSFQLNENGDDDDKYDDLDEYFRQPEKKRRLSADQVKFLEKSFEVENKLEPERKTQLAKDLCLQPRQVAIWFQNRRARWKTKQLEQDYQTLESSYDTLKADCDCLVKENDQLKAEINLLTDKLQMKKEHFDTECEKVMIICEEPLQKPCAGAAIDSGSEGITSGVVSCKQQDDMSSARSDVFDSDSPLGVHSSLLDESDHSQDKEDNLSKSLLPESYLFPKLEDDDYSDPSANFENHSFWSSWPY
LuHD-Zip32	L.us.o.m.scaffold28.169	MKRSLGSTDSFGALVSTIATSEEKHGSPMNSSGGGHLYGMLEEEDGGVGGGGGEEYSAGGCGGSGGLGEKKRRLSVVQVKALEKNFEVENKLEPERKVKLAQELGLQPRQVAVWFQNRRARWKTKQLERDYGVLKANYDSLKLNYDSLKLNNESLVKQIRDLKSKLAADGDDDEIHAAGDEIAEEEEDRDDDVNLHPAEIVQELTNSYEEEEEEEEEAPPLIFSRDGSSDSDSSAILNDEYNYGYACPPPPPAFTAAKPYNQTQLLVKVEEHNFFGSEDQEAACNFFSDEQAPSLNWWN
LuHD-Zip33	L.us.o.m.scaffold28.428	MELALSLGDASKSFKFLDKAQPSKLPTNDHHLGFCMAFSGAGVGAAGGTASSMERSQEIIHDARRVINVPSTADPQPSLQLDLSPFSPVPRGPTPATAAPSPLPFPWLVTDPAQRESQSRRFDVNRLSAEEGDDADGASLSSPNSAATSSFRMDFGIGINSNGKRDLDQEGERAGGSEDDENGLGRKKLRLSKDQSAFLEESFKEHNTLNPKQKLELAKQLNLRPRQVEVWFQNRRARTKLKQTEVDCEYLKRCCETLTEENRRLQKELQELRALKTSQPFYMQHPATTLTMCPSCERVATTTTTTTSTAATSSTTAAPASTTTATTNSSSTTLSLGNNSCNGKVGKVYPFPSVQLQMSQQHSSQPTNPAGS
LuHD-Zip34	L.us.o.m.scaffold111.72	MLGEEEYYSSPPNSPDKYQSSSSTTTTTSTTTNQIRKKQNKNNNNYSKRRFTDEQIKSLESIFESETRLEPRKKLQLAKELGLQPRQVAIWFQNKRARWKSKQLERDYGILRANYNSLASRFESLKKEKQALAAQLQKLNESMMENPRTEQADHAAATYNSSEGESDNSVKDEKISLEPKAKSEQVRVGFMSEDENDSSVKVEYFGAEEEAEEAKLMSMVGGGDGSLTSQEDWGSLDSDGVLFHDQPNTDYQWWEFWT

## Sheet: Table S3
Table S3. Protein sequences of the HD-Zip gene from five species
Species	Gene name	Sequence
Arabidopsis thaliana	ATHB1	MESNSFFFDPSASHGNSMFFLGNLNPVVQGGGARSMMNMEETSKRRPFFSSPEDLYDDDF YDDQLPEKKRRLTTEQVHLLEKSFETENKLEPERKTQLAKKLGLQPRQVAVWFQNRRARW KTKQLERDYDLLKSTYDQLLSNYDSIVMDNDKLRSEVTSLTEKLQGKQETANEPPGQVPE PNQLDPVYINAAAIKTEDRLSSGSVGSAVLDDDAPQLLDSCDSYFPSIVPIQDNSNASDH DNDRSCFADVFVPTTSPSHDHHGESLAFWGWP
	ATHB2	MMFEKDDLGLSLGLNFPKKQINLKSNPSVSVTPSSSSFGLFRRSSWNESFTSSVPNSDSS QKETRTFIRGIDVNRPPSTAEYGDEDAGVSSPNSTVSSSTGKRSEREEDTDPQGSRGISD DEDGDNSRKKLRLSKDQSAILEETFKDHSTLNPKQKQALAKQLGLRARQVEVWFQNRRAR TKLKQTEVDCEFLRRCCENLTEENRRLQKEVTELRALKLSPQFYMHMSPPTTLTMCPSCE HVSVPPPQPQAATSAHHRSLPVNAWAPATRISHGLTFDALRPRS
	ATHB3	MYMYEEERNNINNNQEGLRLEMAFPQHGFMFQQLHEDNAHHLPSPTSLPSCPPHLFYGGG GNYMMNRSMSFTGVSDHHHLTQKSPTTTNNMNDQDQVGEEDNLSDDGSHMMLGEKKKRLN LEQVRALEKSFELGNKLEPERKMQLAKALGLQPRQIAIWFQNRRARWKTKQLERDYDSLK KQFDVLKSDNDSLLAHNKKLHAELVALKKHDRKESAKIKREFAEASWSNNGSTENNHNNN SSDANHVSMIKDLFPSSIRSATATTTSTHIDHQIVQDQDQGFCNMFNGIDETTSASYWAW PDQQQQHHNHHQFN
	ATHB4	MGERDDGLGLSLSLGNSQQKEPSLRLNLMPLTTSSSSSSFQHMHNQNNNSHPQKIHNISW THLFQSSGIKRTTAERNSDAGSFLRGFNVNRAQSSVAVVDLEEEAAVVSSPNSAVSSLSG NKRDLAVARGGDENEAERASCSRGGGSGGSDDEDGGNGDGSRKKLRLSKDQALVLEETFK EHSTLNPKQKLALAKQLNLRARQVEVWFQNRRARTKLKQTEVDCEYLKRCCDNLTEENRR LQKEVSELRALKLSPHLYMHMTPPTTLTMCPSCERVSSSAATVTAAPSTTTTPTVVGRPS PQRLTPWTAISLQQKSGR
	ATHB5	MKRSRGSSDSLSGFLPIRHSTTDKQISPRPTTTGFLYSGAGDYSQMFDALEDDGSLEDLG GVGHASSTAAEKKRRLGVEQVKALEKNFEIDNKLEPERKVKLAQELGLQPRQVAIWFQNR RARWKTKQLERDYGVLKSNFDALKRNRDSLQRDNDSLLGQIKELKAKLNVEGVKGIEENG ALKAVEANQSVMANNEVLELSHRSPSPPPHIPTDAPTSELAFEMFSIFPRTENFRDDPAD SSDSSAVLNEEYSPNTVEAAGAVAATTVEMSTMGCFSQFVKMEEHEDLFSGEEACKLFAD NEQWYCSDQWNS
	ATHB6	MMKRLSSSDSVGGLISLCPTTSTDEQSPRRYGGREFQSMLEGYEEEEEAIVEERGHVGLS EKKRRLSINQVKALEKNFELENKLEPERKVKLAQELGLQPRQVAVWFQNRRARWKTKQLE KDYGVLKTQYDSLRHNFDSLRRDNESLLQEISKLKTKLNGGGGEEEEEENNAAVTTESDI SVKEEEVSLPEKITEAPSSPPQFLEHSDGLNYRSFTDLRDLLPLKAAASSFAAAAGSSDS SDSSALLNEESSSNVTVAAPVTVPGGNFFQFVKMEQTEDHEDFLSGEEACEFFSDEQPPS LHWYSTVDHWN
	ATHB7	MTEGGEYSPAMMSAEPFLTMKKMKKSNHNKNNQRRFSDEQIKSLEMMFESETRLEPRKKV QLARELGLQPRQVAIWFQNKRARWKSKQLETEYNILRQNYDNLASQFESLKKEKQALVSE LQRLKEATQKKTQEEERQCSGDQAVVALSSTHHESENEENRRRKPEEVRPEMEMKDDKGH HGVMCDHHDYEDDDNGYSNNIKREYFGGFEEEPDHLMNIVEPADSCLTSSDDWRGFKSDT TTLLDQSSNNYPWRDFWS
	ATHB8	MGGGSNNSHNMDNGKYVRYTPEQVEALERLYNDCPKPSSMRRQQLIRECPILSNIEPKQI KVWFQNRRCREKQRKEASRLQAVNRKLTAMNKLLMEENDRLQKQVSHLVYENSYFRQHPQ NQGNLATTDTSCESVVTSGQHHLTPQHQPRDASPAGLLSIADETLTEFISKATGTAVEWV QMPGMKPGPDSIGIVAISHGCTGIAARACGLVGLDPTRVAEILKDKPCWLRDCRSLDIVN VLSTANGGTLELIYMQLYAPTTLAPARDFWMLRYTSVMEDGSLVICERSLNNTQNGPSMP PSPHFVRAEILPSGYLIRPCEGGGSILHIVDHFDLEPWSVPEVLRSLYESSTLLAQRTTM AALRYLRQISQEISQPNVTGWGRRPAALRALSQ…
	ATHB9	MMAHHSMDDRDSPDKGFDSGKYVRYTPEQVEALERVYAECPKPSSLRRQQLIRECPILCN IEPRQIKVWFQNRRCREKQRKESARLQTVNRKLSAMNKLLMEENDRLQKQVSNLVYENGF MKHRIHTASGTTTDNSCESVVVSGQQRQQQNPTHQHPQRDVNNPANLLSIAEETLAEFLC KATGTAVDWVQMIGMKPGPDSIGIVAVSRNCSGIAARACGLVSLEPMKVAEILKDRPSWF RDCRCVETLNVIPTGNGGTIELVNTQIYAPTTLAAARDFWTLRYSTSLEDGSYVVCERSL TSATGGPNGPLSSSFVRAKMLSSGFLIRPCDGGGSIIHIVDHVDLDVSSVPEVLRPLYES SKILAQKMTVAALRHVRQIAQETSGEVQYSGGR…
	ATHB12	MEEGDFFNCCFSEISSGMTMNKKKMKKSNNQKRFSEEQIKSLELIFESETRLEPRKKVQV ARELGLQPRQVAIWFQNKRARWKTKQLEKEYNTLRANYNNLASQFEIMKKEKQSLVSELQ RLNEEMQRPKEEKHHECCGDQGLALSSSTESHNGKSEPEGRLDQGSVLCNDGDYNNNIKT EYFGFEEETDHELMNIVEKADDSCLTSSENWGGFNSDSLLDQSSSNYPNWWEFWS
	ATHB13	MSCNNGMSFFPSNFMIQTSYEDDHPHQSPSLAPLLPSCSLPQDLHGFASFLGKRSPMEGC CDLETGNNMNGEEDYSDDGSQMGEKKRRLNMEQVKTLEKNFELGNKLEPERKMQLARALG LQPRQIAIWFQNRRARWKTKQLEKDYDTLKRQFDTLKAENDLLQTHNQKLQAEIMGLKNR EQTESINLNKETEGSCSNRSDNSSDNLRLDISTAPPSNDSTLTGGHPPPPQTVGRHFFPP SPATATTTTTTMQFFQNSSSGQSMVKEENSISNMFCAMDDHSGFWPWLDQQQYN
	ATHB14	MMMVHSMSRDMMNRESPDKGLDSGKYVRYTPEQVEALERVYTECPKPSSLRRQQLIRECP ILSNIEPKQIKVWFQNRRCREKQRKEAARLQTVNRKLNAMNKLLMEENDRLQKQVSNLVY ENGHMKHQLHTASGTTTDNSCESVVVSGQQHQQQNPNPQHQQRDANNPAGLLSIAEEALA EFLSKATGTAVDWVQMIGMKPGPDSIGIVAISRNCSGIAARACGLVSLEPMKVAEILKDR PSWLRDCRSVDTLSVIPAGNGGTIELIYTQMYAPTTLAAARDFWTLRYSTCLEDGSYVVC ERSLTSATGGPTGPPSSNFVRAEMKPSGFLIRPCDGGGSILHIVDHVDLDAWSVPEVMRP LYESSKILAQKMTVAALRHVRQIAQETSGEVQY…
	ATHB15	MAMSCKDGKLGCLDNGKYVRYTPEQVEALERLYHDCPKPSSIRRQQLIRECPILSNIEPK QIKVWFQNRRCREKQRKEASRLQAVNRKLTAMNKLLMEENDRLQKQVSQLVHENSYFRQH TPNPSLPAKDTSCESVVTSGQHQLASQNPQRDASPAGLLSIAEETLAEFLSKATGTAVEW VQMPGMKPGPDSIGIIAISHGCTGVAARACGLVGLEPTRVAEIVKDRPSWFRECRAVEVM NVLPTANGGTVELLYMQLYAPTTLAPPRDFWLLRYTSVLEDGSLVVCERSLKSTQNGPSM PLVQNFVRAEMLSSGYLIRPCDGGGSIIHIVDHMDLEACSVPEVLRPLYESPKVLAQKTT MAALRQLKQIAQEVTQTNSSVNGWGRRPAALRA…
	ATHB16	MKRLSSSDSMCGLISTSTDEQSPRGYGSNYQSMLEGYDEDATLIEEYSGNHHHMGLSEKK RRLKVDQVKALEKNFELENKLEPERKTKLAQELGLQPRQVAVWFQNRRARWKTKQLEKDY GVLKGQYDSLRHNFDSLRRDNDSLLQEISKIKAKVNGEEDNNNNKAITEGVKEEEVHKTD SIPSSPLQFLEHSSGFNYRRSFTDLRDLLPNSTVVEAGSSDSCDSSAVLNDETSSDNGRL TPPVTVTGGSFLQFVKTEQTEDHEDFLSGEEACGFFSDEQPPSLHWYSASDHWT
	ATHB17	MIKLLFTYICTYTYKLYALYHMDYACVCMYKYKGIVTLQVCLFYIKLRVFLSNFTFSSSI LALKNPNNSLIKIMAILPENSSNLDLTISVPGFSSSPLSDEGSGGGRDQLRLDMNRLPSS EDGDDEEFSHDDGSAPPRKKLRLTREQSRLLEDSFRQNHTLNPKQKEVLAKHLMLRPRQI EVWFQNRRARSKLKQTEMECEYLKRWFGSLTEENHRLHREVEELRAMKVGPTTVNSASSL TMCPRCERVTPAASPSRAVVPVPAKKTFPPQERDR
	ATHB20	MYVFDPTTEAGLRLEMAFPQHGFMFQQLHEDNSQDQLPSCPPHLFNGGGNYMMNRSMSLM NVQEDHNQTLDEENLSDDGAHTMLGEKKKRLQLEQVKALEKSFELGNKLEPERKIQLAKA LGMQPRQIAIWFQNRRARWKTRQLERDYDSLKKQFESLKSDNASLLAYNKKLLAEVMALK NKECNEGNIVKREAEASWSNNGSTENSSDINLEMPRETITTHVNTIKDLFPSSIRSSAHD DDHHQNHEIVQEESLCNMFNGIDETTPAGYWAWSDPNHNHHHHQFN
	ATHB21	MNNQNVDDHNLLLISQLYPNVYTPLVPQQGGEAKPTRRRKRKSKSVVVAEEGENEGNGWF RKRKLSDEQVRMLEISFEDDHKLESERKDRLASELGLDPRQVAVWFQNRRARWKNKRVED EYTKLKNAYETTVVEKCRLDSEVIHLKEQLYEAEREIQRLAKRVEGTLSNSPISSSVTIE ANHTTPFFGDYDIGFDGEADENLLYSPDYIDGLDWMSQFM
	ATHB22	MEYWSSSFIDGASSSSFISPFYNFDHFSGNQDNRCLGTMMGAQQDILHVPLAMVESGYGE ESNSFNGQEKKKKKMTSEQLKFLERSFQEEIKLNPDRKMKLNPDRKMKLSKELGLQPRQI AVWFQNRKARWKNKQLEHLYESLRQEFDIVSREKELLQEELIQLKSMIREDSSCKKKQTW EKACS
	ATHB23	MSCNNNGLAFFPENFSLQNHHQEEEDHPQLLQDFHGFLGKRSPMNNVQGFCNLDMNGDEE YSDDGSKMGEKKRRLNMEQLKALEKDFELGNKLESDRKLELARALGLQPRQIAIWFQNRR ARSKTKQLEKDYDMLKRQFESLRDENEVLQTQNQKLQAQVMALKSREPIESINLNKETEG SCSDRSENISGDIRPPEIDSQFALGHPPTTTTMQFFQNSSSEQRMVKEENSISNMFCGID DQSGFWPWLDQQQYN
	ATHB40	MNYTVDDQNMAFISQLYPDVYTQIVQPGEVKQPKRRRKKTKGSVASADGGNGLFRKRKLT DEQVNMLEMSFGDEHKLESERKDRLAAELGLDPRQVAVWFQNRRARWKNKRLEEEYNKLK NSHDNVVVDKCRLESEVIQLKEQLYDAEREIQRLAERVEGGSSNSPISSSVSVEANETPF FGDYKVGDDGDDYDHLFYPVPENSYIDEAEWMSLYI
	ATHB51	MEWSTTSNVENVRVAFMPPPWPESSSFNSLHSFNFDPYAGNSYTPGDTQTGPVISVPESE KIMNAYRFPNNNNEMIKKKRLTSGQLASLERSFQEEIKLDSDRKVKLSRELGLQPRQIAV WFQNRRARWKAKQLEQLYDSLRQEYDVVSREKQMLHDEVKKLRALLRDQGLIKKQISAGT IKVSGEEDTVEISSVVVAHPRTENMNANQITGGNQVYGQYNNPMLVASSGWPSYP
	ATHB52	MENSQSQGKNKKKRLTQDQVRQLEKCFTMNKKLEPDLKLQLSNQLGLPQRQVAVWFQNKR ARFKTQSLEVQHCTLQSKHEAALSDKAKLEHQVQFLQDELKRARNQLALFTNQDSPVDNS NLGSCDEDHDDQVVVFDELYACFVSNGHGSSSTSWV
	ATHB53	MDHGRLMDDQMMLGSQVYPYTTQPQNSHCIIVNQIDGGEESKPVKRRRKRRSKGSSATNE EDVAEIGGMLRKRKLTDEQVNMLEYSFGNEHKLESGRKEKIAGELGLDPRQVAVWFQNRR ARWKNKKLEEEYAKLKNHHDNVVLGQCQLESQILKLTEQLSEAQSEIRKLSERLEEMPTN SSSSSLSVEANNAPTDFELAPETNYNIPFYMLDNNYLQSMEYWDGLYV
	ATHB54	MENSDTDSEVFFWFQNQNQNHSHKFPSSCFPPSSHSAFYGSSSMINTETATMDEEDVCES YMMREITKKRKLTPIQLRLLEESFEEEKRLEPDRKLWLAEKLGLQPSQVAVWFQNRRARY KTKQLEHDCDSLKASYAKLKTDWDILFVQNQTLKSKVDLLKEKLKMQENLETQSIERKRL GEEGSSVKSDNTQYSEEEGLENQYSFPELAVLGFYYDPTLTASNLRL
	HAT1	MMMGKEDLGLSLSLGFAQNHPLQLNLKPTSSPMSNLQMFPWNQTLVSSSDQQKQQFLRKI DVNSLPTTVDLEEETGVSSPNSTISSTVSGKRRSTEREGTSGGGCGDDLDITLDRSSSRG TSDEEEDYGGETCRKKLRLSKDQSAVLEDTFKEHNTLNPKQKLALAKKLGLTARQVEVWF QNRRARTKLKQTEVDCEYLKRCVEKLTEENRRLEKEAAELRALKLSPRLYGQMSPPTTLL MCPSCERVAGPSSSNHNQRSVSLSPWLQMAHGSTFDVMRPRS
	HAT2	MMMGKEDLGLSLSLGFSQNHNPLQMNLNPNSSLSNNLQRLPWNQTFDPTSDLRKIDVNSF PSTVNCEEDTGVSSPNSTISSTISGKRSEREGISGTGVGSGDDHDEITPDRGYSRGTSDE EEDGGETSRKKLRLSKDQSAFLEETFKEHNTLNPKQKLALAKKLNLTARQVEVWFQNRRA RTKLKQTEVDCEYLKRCVEKLTEENRRLQKEAMELRTLKLSPQFYGQMTPPTTLIMCPSC ERVGGPSSSNHHHNHRPVSINPWVACAGQVAHGLNFEALRPRS
	HAT3	MSERDDGLGLSLSLSLGFNQKDPSSRLNPMPLASYASSSHMQHMQQSNYNHPQKIQNTWI NMFQSSERNSDMRSFLRGIDVNRAPSTVVVDVEDEGAGVSSPNSTVSSVMSGKKSERELM AAAGAVGGGRVEDNEIERASCSLGGGSDDEDGSGNGDDSSRKKLRLSKEQALVLEETFKE HSTLNPKQKMALAKQLNLRTRQVEVWFQNRRARTKLKQTEVDCEYLKRCCENLTDENRRL QKEVSELRALKLSPHLYMHMKPPTTLTMCPSCERVAVTSSSSSVAPPVMNSSSPMGPMSP WAAMPLRQRPAAGSH
	HAT9	MGFDDTCNTGLVLGLGPSPIPNNYNSTIRQSSVYKLEPSLTLCLSGDPSVTVVTGADQLC RQTSSHSGVSSFSSGRVVKRERDGGEESPEEEEMTERVISDYHEDEEGISARKKLRLTKQ QSALLEESFKDHSTLNPKQKQVLARQLNLRPRQVEVWFQNRRARTKLKQTEVDCEFLKKC CETLADENIRLQKEIQELKTLKLTQPFYMHMPASTLTKCPSCERIGGGGGGNGGGGGGSG ATAVIVDGSTAKGAFSISSKPHFFNPFTNPSAAC
	HAT14	MELALSLGDNTKKQFSFMEKNSKINNPSVSSTSTSEKDLGFCMALDVAFGGHRSLSSSSS PSVEDEKKKPAPRAKKSDEFRVSSSVDPPLQLQLHFPNWLPENSKGRQGGRMPLGAATVV EEEEEEEEAVPSMSVSPPDSVTSSFQLDFGIKSYGYERRSNKRDIDDEVERSASRASNED NDDENGSTRKKLRLSKDQSAFLEDSFKEHSTLNPKQKIALAKQLNLRPRQVEVWFQNRRA RTKLKQTEVDCEYLKRCCESLTEENRRLQKEVKELRTLKTSTPFYMQLPATTLTMCPSCE RVATSAAQPSTSAAHNLCLSTSSLIPVKPRPAKQVS
	HAT22	MGLDDSCNTGLVLGLGLSPTPNNYNHAIKKSSSTVDHRFIRLDPSLTLSLSGESYKIKTG AGAGDQICRQTSSHSGISSFSSGRVKREREISGGDGEEEAEETTERVVCSRVSDDHDDEE GVSARKKLRLTKQQSALLEDNFKLHSTLNPKQKQALARQLNLRPRQVEVWFQNRRARTKL KQTEVDCEFLKKCCETLTDENRRLQKELQDLKALKLSQPFYMHMPAATLTMCPSCERLGG GGVGGDTTAVDEETAKGAFSIVTKPRFYNPFTNPSAAC
	HDG1	MNFNGFLDDGAGASKLLSDAPYNNHFSFSAVDTMLGSAAIAPSQSLPFSSSGLSLGLQTN GEMSRNGEIMESNVSRKSSRGEDVESRSESDNAEAVSGDDLDTSDRPLKKKKRYHRHTPK QIQDLESVFKECAHPDEKQRLDLSRRLNLDPRQVKFWFQNRRTQMKTQIERHENALLRQE NDKLRAENMSVREAMRNPMCGNCGGPAVIGEISMEEQHLRIENSRLKDELDRVCALTGKF LGRSNGSHHIPDSALVLGVGVGSGGCNVGGGFTLSSPLLPQASPRFEISNGTGSGLVATV NRQQPVSVSDFDQRSRYLDLALAAMDELVKMAQTREPLWVRSSDSGFEVLNQEEYDTSFS RCVGPKQDGFVSEASKEAGTVIINSLALVETLM…
	HDG2	MFEPNMLLAAMNNADSNNHNYNHEDNNNEGFLRDDEFDSPNTKSGSENQEGGSGNDQDPL HPNKKKRYHRHTQLQIQEMEAFFKECPHPDDKQRKQLSRELNLEPLQVKFWFQNKRTQMK NHHERHENSHLRAENEKLRNDNLRYREALANASCPNCGGPTAIGEMSFDEHQLRLENARL REEIDRISAIAAKYVGKPVSNYPLMSPPPLPPRPLELAMGNIGGEAYGNNPNDLLKSITA PTESDKPVIIDLSVAAMEELMRMVQVDEPLWKSLVLDEEEYARTFPRGIGPRPAGYRSEA SRESAVVIMNHVNIVEILMDVNQWSTIFAGMVSRAMTLAVLSTGVAGNYNGALQVMSAEF QVPSPLVPTRETYFARYCKQQGDGSWAVVDISL…
	HDG3	MSQSNMVPVANNGDNNNDNENNNNNNNNGGTDNTNAGNDSGDQDFDSGNTSSGNHGEGLG NNQAPRHKKKKYNRHTQLQISEMEAFFRECPHPDDKQRYDLSAQLGLDPVQIKFWFQNKR TQNKNQQERFENSELRNLNNHLRSENQRLREAIHQALCPKCGGQTAIGEMTFEEHHLRIL NARLTEEIKQLSVTAEKISRLTGIPVRSHPRVSPPNPPPNFEFGMGSKGNVGNHSRETTG PADANTKPIIMELAFGAMEELLVMAQVAEPLWMGGFNGTSLALNLDEYEKTFRTGLGPRL GGFRTEASRETALVAMCPTGIVEMLMQENLWSTMFAGIVGRARTHEQIMADAAGNFNGNL QIMSAEYQVLSPLVTTRESYFVRYCKQQGEGLW…
	HDG4	METKDKKEKGHMVLNSDNVFGSVSSSPTTTIQNPNYFTSFENPNFPYIFPKEEYEVMSKI ESGSGKSTGSGHDPVENTAIEQEPPAAKKKRYHRHTASQIQQMEALFKENAHPDTKTRLR LSKKLGLSPIQVKFWFQNKRTQIKAQQSRSDNAKLKAENETLKTESQNIQSNFQCLFCST CGHNLRLENARLRQELDRLRSIVSMRNPSPSQEITPETNKNNNDNMLIAEEEKAIDMELA VSCARELAKMCDINEPLWNKKRLDNESVCLNEEEYKKMFLWPLMNDDDRFRREASRANAV IMLNCITLVKAFLDADKWSEMFFPIVSSAKTAQIISSGASGPSGTLLLMFAELQVVSPLV PTREAYFLRYVEQNAEEGKWMVVDFPIDRIKPA…
	HDG5	MLTMGEGNVMTSNNRFASPPQQPSSSSPGTIQNPNFNFIPFNSYSSIIPKEEHGMMSMMM MMGDGTVEEMMENGSAGGSFGSGSEQAEDPKFGNESDVNELHDDEQPPPAKKKRYHRHTN RQIQEMEALFKENPHPDDKQRKRLSAELGLKPRQVKFWFQNRRTQMKAQQDRNENVMLRA ENDNLKSENCHLQAELRCLSCPSCGGPTVLGDIPFNEIHIENCRLREELDRLCCIASRYT GRPMQSMPPSQPLINPSPMLPHHQPSLELDMSVYAGNFPEQSCTDMMMLPPQDTACFFPD QTANNNNNNNMLLADEEKVIAMEFAVSCVQELTKMCDTEEPLWIKKKSDKIGGEILCLNE EEYMRLFPWPMENQNNKGDFLREASKANAVVIM…
	HDG6	MNGQGDLDAVGNIPKPGEAEGDEIDMINDMSGVNDQDGGRMRRTHRRTAYQTQELENFYM ENPHPTEEQRYELGQRLNMGVNQVKNWFQNKRNLEKINNDHLENVTLREEHDRLLATQDQ LRSAMLRSLCNICGKATNCGDTEYEVQKLMAENANLEREIDQFNSRYLSHPKQRMVSTSE QAPSSSSNPGINATPVLDFSGGTRTSEKETSIFLNLAITALRELITLGEVDCPFWMIDPI VRSKGVSKIYEKYRSSFNNVTKPPGQIVEASRAKGLVPMTCVTLVKTLMDTGKWVNVFAP IVPVASTHKVLSTGSGGTKSGSLQQIQAEFQVISPLVPKRKVTFIRYCKEIRQGLWVVVD VTPTQNPTLLPYGCSKRLPSGLIIDDLSNGYSQ…
	HDG7	MNGDLEVDMSRGDFNPSFFLGKLKDDEFESRSLSDDSFDAMSGDEDKQEQRPKKKKRKTK YHRHTSYQIQELESFFKECPHPNEKQRLELGKKLTLESKQIKFWFQNRRTQMKTQLERHE NVILKQENEKLRLENSFLKESMRGSLCIDCGGAVIPGEVSFEQHQLRIENAKLKEELDRI CALANRFIGGSISLEQPSNGGIGSQHLPIGHCVSGGTSLMFMDLAMEAMDELLKLAELET SLWSSKSEKGSMNHFPGSRETGLVLINSLALVETLMDTNKWAEMFECIVAVASTLEVISN GSDGSRNGSILLMQAEFQVMSPLVPIKQKKFLRYCKQHGDGLWAVVDVSYDINRGNENLK SYGGSKMFPSGCIIQDIGNGCSKVTWIEHSEYE…
	HDG8	MDNNGGGSSGNEQYTSGDAKQNGKRTCHRHTPQQIQRLEAYFKECPHPDERQRNQLCREL KLEPDQIKFWFQNKRTQSKTQEDRSTNVLLRGENETLQSDNEAMLDALKSVLCPACGGPP FGREERGHNLQKLRFENARLKDHRDRISNFVDQHKPNEPTVEDSLAYVPSLDRISYGING GNMYEPSSSYGPPNFQIIQPRPLAETDMSLLSEIAASAVEELKRLFLAEEQFWVKSCIDE TYVIDTESYERFSHAVKHFSSTTAHVESSKAVTVVHVEAINLIQMFLDPEKWKELFPTIV NKANTIHVLGSGLPIRGNCNVLQVMWEQLHILSPLVPAREFMVVRCCQEIEKGIWIIADV SHRANFDFGNAACYKRPSGCLIQALPDAHSKVM…
	HDG9	MDFTRDDNSSDERENDVDANTNNRHEKKGYHRHTNEQIHRLETYFKECPHPDEFQRRLLG EELNLKPKQIKFWFQNKRTQAKSHNEKADNAALRAENIKIRRENESMEDALNNVVCPPCG GRGPGREDQLRHLQKLRAQNAYLKDEYERVSNYLKQYGGHSMHNVEATPYLHGPSNHAST SKNRPALYGTSSNRLPEPSSIFRGPYTRGNMNTTAPPQPRKPLEMQNFQPLSQLEKIAML EAAEKAVSEVLSLIQMDDTMWKKSSIDDRLVIDPGLYEKYFTKTNTNGRPESSKDVVVVQ MDAGNLIDIFLTAEKWARLFPTIVNEAKTIHVLDSVDHRGKTFSRVIYEQLHILSPLVPP REFMILRTCQQIEDNVWMIADVSCHLPNIEFDL…
	HDG10	MDSSHNDSSSDEEGIDSNNRRHHSNHQVQRLEAFFHECPHPDDSQRRQLGNELNLKHKQI KFWFQNRRTQARIHNEKADNIALRVENMKIRCVNEAMEKALETVLCPPCGGPHGKEEQLC NLQKLRTKNVILKTEYERLSSYLTKHGGYSIPSVDALPDLHGPSTYGSTSNNRPASYGSS SNHLPQQSSLLRRPFTRELINTTPLPKPVLLQHFQQLSQLEKNRMFEIAKNAVAEVMSLI QMEHSMWIKSTIDGRAIIDPGNYKRYFTKNSHLKSRSALQSHHESSMEVVVVQMDARNLV DMFLNTEKWARLFPTIVTEAKTIHVLDSMDHPRQTFSRVVYEQLHILSPLVLPREFIILR TCQQMKEDLWLIADVSCYLQNVEFESTAPICTK…
	HDG11	MSFVVGVGGSGSGSGGDGGGSHHHDGSETDRKKKRYHRHTAQQIQRLESSFKECPHPDEK QRNQLSRELGLAPRQIKFWFQNRRTQLKAQHERADNSALKAENDKIRCENIAIREALKHA ICPNCGGPPVSEDPYFDEQKLRIENAHLREELERMSTIASKYMGRPISQLSTLHPMHISP LDLSMTSLTGCGPFGHGPSLDFDLLPGSSMAVGPNNNLQSQPNLAISDMDKPIMTGIALT AMEELLRLLQTNEPLWTRTDGCRDILNLGSYENVFPRSSNRGKNQNFRVEASRSSGIVFM NAMALVDMFMDCVKWTELFPSIIAASKTLAVISSGMGGTHEGALHLLYEEMEVLSPLVAT REFCELRYCQQTEQGSWIVVNVSYDLPQFVSHS…
	HDG12	MEFLGDSQNHDSSETEKKNKKKKRFHRHTPHQIQRLESTFNECQHPDEKQRNQLSRELGL APRQIKFWFQNRRTQKKAQHERADNCALKEENDKIRCENIAIREAIKHAICPSCGDSPVN EDSYFDEQKLRIENAQLRDELERVSSIAAKFLGRPISHLPPLLNPMHVSPLELFHTGPSL DFDLLPGSCSSMSVPSLPSQPNLVLSEMDKSLMTNIAVTAMEELLRLLQTNEPLWIKTDG CRDVLNLENYENMFTRSSTSGGKKNNLGMEASRSSGVVFTNAITLVDMLMNSVKLTELFP SIVASSKTLAVISSGLRGNHGDALHLMIEELQVLSPLVTTREFCVLRYCQQIEHGTWAIV NVSYEFPQFISQSRSYRFPSGCLIQDMSNGYSK…
	IFL1	MEMAVANHRERSSDSMNRHLDSSGKYVRYTAEQVEALERVYAECPKPSSLRRQQLIRECS ILANIEPKQIKVWFQNRRCRDKQRKEASRLQSVNRKLSAMNKLLMEENDRLQKQVSQLVC ENGYMKQQLTTVVNDPSCESVVTTPQHSLRDANSPAGLLSIAEETLAEFLSKATGTAVDW VQMPGMKPGPDSVGIFAISQRCNGVAARACGLVSLEPMKIAEILKDRPSWFRDCRSLEVF TMFPAGNGGTIELVYMQTYAPTTLAPARDFWTLRYTTSLDNGSFVVCERSLSGSGAGPNA ASASQFVRAEMLSSGYLIRPCDGGGSIIHIVDHLNLEAWSVPDVLRPLYESSKVVAQKMT ISALRYIRQLAQESNGEVVYGLGRQPAVLRTFS…
	ANL2	MNFGSLFDNTPGGGSTGARLLSGLSYGNHTAATNVLPGGAMAQAAAAASLFSPPLTKSVY ASSGLSLALEQPERGTNRGEASMRNNNNVGGGGDTFDGSVNRRSREEEHESRSGSDNVEG ISGEDQDAADKPPRKKRYHRHTPQQIQELESMFKECPHPDEKQRLELSKRLCLETRQVKF WFQNRRTQMKTQLERHENALLRQENDKLRAENMSIREAMRNPICTNCGGPAMLGDVSLEE HHLRIENARLKDELDRVCNLTGKFLGHHHNHHYNSSLELAVGTNNNGGHFAFPPDFGGGG GCLPPQQQQSTVINGIDQKSVLLELALTAMDELVKLAQSEEPLWVKSLDGERDELNQDEY MRTFSSTKPTGLATEASRTSGMVIINSLALVET…
	PDF2	MYHPNMFESHHMFDMTPKSTSDNDLGITGSREDDFETKSGTEVTTENPSGEELQDPSQRP NKKKRYHRHTQRQIQELESFFKECPHPDDKQRKELSRDLNLEPLQVKFWFQNKRTQMKAQ SERHENQILKSDNDKLRAENNRYKEALSNATCPNCGGPAAIGEMSFDEQHLRIENARLRE EIDRISAIAAKYVGKPLGSSFAPLAIHAPSRSLDLEVGNFGNQTGFVGEMYGTGDILRSV SIPSETDKPIIVELAVAAMEELVRMAQTGDPLWLSTDNSVEILNEEEYFRTFPRGIGPKP LGLRSEASRQSAVVIMNHINLVEILMDVNQWSCVFSGIVSRALTLEVLSTGVAGNYNGAL QVMTAEFQVPSPLVPTRENYFVRYCKQHSDGSW…
	GL2	MSMAVDMSSKQPTKDFFSSPALSLSLAGIFRNASSGSTNPEEDFLGRRVVDDEDRTVEMS SENSGPTRSRSEEDLEGEDHDDEEEEEEDGAAGNKGTNKRKRKKYHRHTTDQIRHMEALF KETPHPDEKQRQQLSKQLGLAPRQVKFWFQNRRTQIKAIQERHENSLLKAELEKLREENK AMRESFSKANSSCPNCGGGPDDLHLENSKLKAELDKLRAALGRTPYPLQASCSDDQEHRL GSLDFYTGVFALEKSRIAEISNRATLELQKMATSGEPMWLRSVETGREILNYDEYLKEFP QAQASSFPGRKTIEASRDAGIVFMDAHKLAQSFMDVGQWKETFACLISKAATVDVIRQGE GPSRIDGAIQLMFGEMQLLTPVVPTREVYFVRS…
	ATML1	MYHPNMFESHHHMFDMTPKNSENDLGITGSHEEDFETKSGAEVTMENPLEEELQDPNQRP NKKKRYHRHTQRQIQELESFFKECPHPDDKQRKELSRELSLEPLQVKFWFQNKRTQMKAQ HERHENQILKSENDKLRAENNRYKDALSNATCPNCGGPAAIGEMSFDEQHLRIENARLRE EIDRISAIAAKYVGKPLMANSSSFPQLSSSHHIPSRSLDLEVGNFGNNNNSHTGFVGEMF GSSDILRSVSIPSEADKPMIVELAVAAMEELVRMAQTGDPLWVSSDNSVEILNEEEYFRT FPRGIGPKPIGLRSEASRESTVVIMNHINLIEILMDVNQWSSVFCGIVSRALTLEVLSTG VAGNYNGALQVMTAEFQVPSPLVPTRENYFVRY…
Oryza sativa	OsHOX1	MEMMVHGRRDEQYGGLRLGLGLGLSLGVAGGAADDEQPPPRRGAAPPPQQQLCGWNGGGLF SSSSSDHRGRSAMMACHDVIEMPFLRGIDVNRAPAAETTTTTARGPSCSEEDEEPGASSPN STLSSLSGKRGAPSAATAAAAAASDDEDSGGGSRKKLRLSKDQAAVLEDTFKEHNTLNPKQ KAALARQLNLKPRQVEVWFQNRRARTKLKQTEVDCELLKRCCETLTDENRRLHRELQELRA LKLATAAAAPHHLYGARVPPPTTLTMCPSCERVASAATTTRNNSGAAPARPVPTRPWPPAA AQRSSA
	OsHOX2	MMDLGLSLGLGLASQGSLTSSTTTTSSPGAGSSSPWAAALNSIVGDVRRDQAAAHAAAAVGV GVGGEEMYQGRASTSPDSAAALSSASGKRERELERSGSGVDDDDGADGAGGRKKLRLSKDQA AVLEECFKTHSTLNPKQKVALANRLGLRPRQVEVWFQNRRARTKLKQTEVDCEYLKRWCERL ADENKRLEKELADLRALKAAPSPASASAMQPSSSAAATLTMCPSCRRVATAGAPHQPNHQQC HPKSNTTISSSSTAAAAVAVAGGNVLPSHCQFFPAAAAAADRTSQSTWNAAAPLVTRELF
	OsHOX3	MMGATSPSGLELTMAVPGLSSSGSEGAGCNNNNAGGGCNMRDLDINQPASGGEEEEFPMG SVEEDEEERGVGGPHRPKKLRLSKEQSRLLEESFRLNHTLTPKQKEALAIKLKLRPRQVE VWFQNRRARTKLKQTEMECEYLKRCFGSLTEENRRLQREVEELRAMRVAPPTVLSPHTRQ PLPASALTMCPRCERITAATGPPAVRPPPSSAAAAAPSPFHPRRPSAAF
	OsHOX4	MKRPGGAGGGGGSPSLVTMANSSDDGYGGVGMEAEGDVEEEMMACGGGGEKKRRLSVEQV RALERSFEVENKLEPERKARLARDLGLQPRQVAVWFQNRRARWKTKQLERDYAALRHSYD SLRLDHDALRRDKDALLAEIKELKAKLGDEEAAASFTSVKEEPAASDGPPAAGFGSSDSD SSAVLNDVDAAGAAPAATDALAPEACTFLGAPPAAGAGAGAAAAASHEEVFFHGNFLKVE EDETGFLDDDEPCGGFFADDQPPPLSSWWAEPTEHWN
	OsHOX5	MDPGRVVFDSGVARRACPGGAQMLLFGGGGSGGFFRGVPAAVLGMDESRSSSSAAGAGAK RPFFTTHEELLEEEYYDEQAPEKKRRLTAEQVQMLERSFEEENKLEPERKTELARRLGMA PRQVAVWFQNRARWKTKQLEHDFDRLKAAYDALAADHHALLSDNDRLRAQVISLTEKLQD KETSPSSATITTAAQEVDQPDEHTEAASTTGFATVDGALAAPPGHQPPPPDDLVSSGGTN DGDGGAAVVFDTEGANDRLSCESAYFADAAEAYAYRDGGAVSDEGCSFDLPDAAAAAAMF GAAGVHHDAADDEEAQLSWTAWFS
	OsHOX6	MDGEEDSEWMMMDVGGKGGKGGGGGGAADRKKRFSEEQIKSLESMFATQTKLEPRQKLQL ARELGLQPRQVAIWFQNKRARWKSKQLEREYSALRDDYDALLCSYESLKKEKLALIKQLE KLAEMLQEPRGKYGDNAGDDARSGGVAGMKKEEFVGAGGAATLYSSAEGGGTTTTTTAKL MPHFGSDDVDAGLFLRPSSQHHPPPPHAGAGFTSSEPAADHQSFNFHSSWPSSTEQTCSS TPWWEFESE
	OsHOX7	MELELSLGDSPAPVKATIAPTPVLIPTCMGDEEDLELVLGVRATRRDEQDDQTTCTQSSE EAMEGEEDETRPHGEAPVESLSFPLFVSSAETGSANSEMCTRGFDVNTRPADGGAEAGRP SSPSSMQEASTRQQVADQEAADDEDNGGGGARKKLRLSKEQSSFLEDSFKEHSTLTPKQK SDLANRLNLRPRQVEVWFQNRRARTKLKQTEVDCEHLKRCCERLTRENRRLQREVAELRG TLRTTTSSYPPLYGLHHLPAAAGTVFRVCPSCEHSKVVAAAASESFSPRVFAGGGAPAAI TAAAAVPSPGAGSPPSSSAALFGARRPHFGPFAAAVIPPVLRRQPSATS
	OsHOX8	MKRPSCRGSSMAIIHDTSDQQEDNMRSYMDGGGAAAYEEEEEEVEDDDGGGGGGGGGGGG GLGEKKRRLAAEQVRALERSFEADNKLDPERKARIARDLRLHPRQVAVWFQNRRARWKTK QIERDFAALRSRHDALRLECDALRRDKDALAAEIADLRDRVDGQMSVKLEAVAADEHQPP PPPPPPPLAYNSKVVDGSTDSDSSAVFNEEASPYSGAAIDHHHHQTPASYDTAGFTSFFA PSTTLTSSLSFPSMFHASSHFDGHQELLVGGGGAGAVADADLGGAGFFAGDEHAGGLSWY GAEGW
	OsHOX9	MAAAVAMRSGSGSDGGGGGYDKAGMDSGKYVRYTPEQVEALERVYAECPKPSSSRRQQLL RDCPILANIEPKQIKVWFQNRRCRDKQRKEASRLQAVNRKLTAMNKLLMEENERLQKQVS QLVHENAYMKQQLQNPSLGNDTSCESNVTTPQNPLRDASNPSGLLTIAEETLTEFLSKAT GTAVDWVPMPGMKPGPDSFGIVAVSHGCRGVAARACGLVNLEPTKIVEILKDRPSWFRDC RSLEVFTMFPAGNGGTIELVYMQMYAPTTLVPARDFWTLRYTTTMEDGSLVVCERSLSGS GGGPSTASAQQFVRAEMLPSGYLVRPCEGGGSIVHIVDHLDLEAWSVPEVLRPLYESSRV VAQKMTTAALRHIRQIAQETSGEVVYALGRQPA…
	OsHOX10	MAAAVAMRGSSSDGGGYDKVSGMDSGKYVRYTPEQVEALERVYADCPKPTSSRRQQLLRE CPILANIEPKQIKVWFQNRRCRDKQRKESSRLQAVNRKLTAMNKLLMEENERLQKQVSQL VHENAHMRQQLQNTPLANDTSCESNVTTPQNPLRDASNPSGLLSIAEETLTEFLSKATGT AIDWVQMPGMKPGPDSVGIVAISHGCRGVAARACGLVNLEPTKVVEILKDRPSWFRDCRN LEVFTMIPAGNGGTVELVYTQLYAPTTLVPARDFWTLRYTTTMEDGSLVVCERSLSGSGG GPSAASAQQYVRAEMLPSGYLVRPCEGGGSIVHIVDHLDLEAWSVPEVLRPLYESSRVVA QKMTTAALRHIRQIAQETSGEVVYALGRQPAVL…
	OsHOX11	MELGLSLGEAMADAGRELVLGLGMGRREEAAEAGRRDHEVRRELEFGSMSSRCGGSSPEP TVRLTLLPMVPGLGLPWPPPPPPSSESRHLEASTRGFDVNRPPSSGGGGGGGGAEEEQDD VAGAALSSSPNNSAGSFPMDDFSGHGLGGNDAAPGGGGGDRSCSRASDEDDGGSARKKLR LSKEQSAFLEESFKEHSTLNPKQKLALAKQLNLRPRQVEVWFQNRRARTKLKQTEVDCEY LKRCCETLTEENRRLQKELAELRALKTVHPFYMHLPATTLSMCPSCERVASNSAPATASS AATSSTAAPPAAPSSGGIAATSSSAAAAAAPDHRPSSFAALFSSPRGFPLSVAPQAQPPT SS
	OsHOX12	MSREEDEKLLFPSFAFPAECFPEAATSGGEQKKARQRRRRKVKPEAAAALAGESGGDEQA KKRRLSDEQARFLEMSFKKERKLETPRKVQLAAELGLDAKQVAVWFQNRRARHKSKLMEE EFAKLRSAHDAVVLQNCHLETELLKLKERLADVEEEKAKLAAVAAATTGGGGGGGGGSSS PTSSSFSTVTYHPALAGQFGVEAAAEEADLTYMSEYAYNSYMLELAAAGYCGGVYDQFS
	OsHOX13	MKRPTSSSRKSKKQGEDLAFSEEGSLPAVTMEQKDEAEMEEVDEEEEEEVDEDMAGGHAA QSPSPSCGLGEKKRRLALEQVRALERSFDTDNKLDPDRKARIARDLGLQPRQVAVWFQNR RARWKTKQLERDFAALRARHDALRADCDALRRDKDALAAEIRELREKLPTKPADTAASVK VEAGNDAAAGAAAATVCKDGSSDDSDSSVVFNDEASPYSGAAFIGFGPSFLVDDASAATV GCSSSLPALESKWHGPYSDDSCKGGVYGFTEEWLAACSGEMAGNDAAGFFSDEHASNLNF GWCASGNEGWE
	OsHOX14	MDRYGEKQQQQQMFASYVDASLLAASGEVQGERPRARRRRRRGARCVGGGGGGGEVDGGD PKKRRLSDEQVEMLELSFREERKLETGRKVHLASELGLDPKQVAVWFQNRRARHKSKLLE EEFSKLKHAHDAAILHKCHLENEVLRLKERLVVAEEEVRRLRSAAGSHTASGEGGDIMGL GGSGACVAGSPSSSFSTGTCQPPSFGGGDHLGDDDLVYVPEYGGYADNSVVEWFSLYGLI
	OsHOX15	MAQDDEDVGLALGLSLGSGGHRRQRESRDEAPSSAAASLLTLRLPAESGGQPQVVVKREV VRAEEEEYEYEYERALYSSSAAAADDDEGCNSRKKLRLSKEQSALLEDRFKEHSTLNPKQ KVALAKQLNLRPRQVEVWFQNRRARTKLKQTEVDCELLKRCCETLTEENRRLHRELQQLR ALTHSTAAGFFMATTLPVPAATLSICPSCERLATAAAAGASPTAAADRTNKPTAPHLFSP FAKSAAC
	OsHOX16	MPELRGGVWRARLRSKKVYDVQDADPAASPVSPAPRGRTGRRGGAAAGRGNKTVAEGGGR KALKPRGKGCRAVDLCKDQPCKDLPEVIARKAVTGKAQEDLGLNKVADRAANLMMDGESG DKFAAAEDESTTTPVPERVQVGNSPEYITDRKLGKGGFGQVYVGRRVSGGGSRTGPDAQE VALKFEHRSSKGCNYGPPYEWQVYHTLNGCYGIPSVHYKGRLGDYYILVMDMLGPSLWDV WNSVGQAMSAHMVACIAVEAISILEKLHSKGFVHGDVKPENFLLGHPGSVDEKKLFLIDL GLASRWKEASSGQHVDYDQRPDVFRGTIRYASVHAHLGRTGSRRDDLESLAYTLIFLIRG RLPWQGYQGDNKSFLVCKKKMATSPELLCCFCP…
	OsHOX17	MMERAEDLRLSLSLSSPLIAPRTHHVAMLFHAPPEKRFLEMPLLPAAKRSEVVAAEEERA GLRGGGGSDEEDGGCGIDGSRKKLRLSKDQSAVLEDSFREHPTLNPRQKATLAQQLGLRP RQVEVWFQNRRARTKLKQTEVDCEFLKRCCETLTEENRRLQKEVQELRALKLVSPHLYMN MSPPTTLTMCPSCERVSNTNNNSSAAAAADRRGIRTTTAAGGGSVVDTAADGGILCHRPI AVRPQQS
	OsHOX18	MEGEDLGSWLGLGIGGGGYAYGGDDCRRSPSSPSPVQMLFSQHVKEEITRGYDHGRDEEQ ASGSKIMKGERGARLRVMRSIRNSGGDGSRSRVLSLGDDGGDGGSGGGGGGGTRKKLQLT KEQSTLLEDSFRVHNILSHAQKHELARQLKLKPRQVEVWFQNRRARTKLKQTEVDCEFLK RCCESLTEENKQLKHELMELRRLASPAAAAAGSQLYVQFPRAAAAAMVNVCPSCEKVTVM GGGGGETGKSSSSYSS
	OsHOX19	MAQEDVGHLSDAGLALGLSLGGGGGGTTDAAAAHRGGCRRPSPSSQCPPLEPSLTLSLPD DAAAGAAATATATASGGGGPAHSVSSLSVGAAAAAAVKRERAEEADGERVSSTAAGRDDD DDGSTRKKLRLTKEQSALLEDRFREHSTLNPKQKVALAKQLNLRPRQVEVWFQNRRARTK LKQTEVDCEFLKRCCETLTEENRRLQRELQELRALKFAPPPPSSAAHQPSPAPPAPFYMQ LPAATLTICPSCERVGGPASAAKVVAADGTKAGPGRTTTHHFFNPFTHSAAC
	OsHOX20	MRSPAALLPVVADGGGGVGVEEEMDVDEDMAMCGGRGGGGGEKKRRLSVEQVRALERSFE TENKLEPERKARLARDLGLQPRQVAVWFQNRRARWKTKQLERDYAALRQSYDALRADHDA LRRDKDALLAEIKELKGKLGDEDAAASFSSVKEEEDPAASDADPPATGAPQGSSESDSSA VLNDAEILPHKPAPAAAADAAASEETEAVVTGAALLHHAEVFFHGQLLKVDDDEAAFLGD DGAACGGFFADEHLPSLPWWAEPTEQWTT
	OsHOX21	MASNGMASSPSSFFPPNFLLHMAQQQAAPPHDPQEHHHHHHHGHHGHHHEQQQQQQHHHH LGPPPPPPPHPHNPFLPSSAQCPSLQEFRGMAPMLGKRPMSYGDGGGGGDEVNGGGEDEL SDDGSQAGEKKRRLNVEQVRTLEKNFELGNKLEPERKMQLARALGLQPRQVAIWFQNRRA RWKTKQLEKDYDALKRQLDAVKAENDALLNHNKKLQAEIVALKGREAASELINLNKETEA SCSNRSENSSEINLDISRTPPPDAAALDTAPTAHHHHHGGGGGGGGGGGMIPFYTSIARP ASGGGVDIDQLLHSSSGGAGGPKMEHHGGGGNVQAASVDTASFGNLLCGVDEPPPFWPWP DHQHFH
	OsHOX22	MNGRTQLASWARIAMDRGDHHHLQQQHQFLMPPPAPVVPPQLCMPAMMADEQYMDLGGGG AAAAPGRGGAGERKRRFTEEQIRSLESMFHAHHAKLEPREKAELARELGLQPRQVAIWFQ NKRARWRSKQLEHDYAALRSKYDALHSRVESLKQEKLALTVQLHELRERLREREERSGNG GAATTAASSSSCNGSGSEEVDDDDDKRNAAAGCLDLEPPESCVLGGATCATPADVSVESD QCDDQLDYDEGLFPESFCATPELWEPWPLVEWNAVA
	OsHOX23	MASNGAAAGAMAPFFPPNFLLQMQQPLPLHHQHLQDHAHGGHGGHHLLPPPPPSLSPFLP DLAMDAPPPPMYEASGGDGGGGGAASEDEEDGCGGGGGGGGGEKKRRLSVEQVRTLERSF ESGNKLEPERKAQLARALGLQPRQVAIWFQNRRARWKTKQLEKDFDALRRQLDAARAEND ALLSLNSKLHAEIVALKGGAAAAGGGGSSCRQEAASELINLNVKETEASCSNRSENSSEI NLDISRPAPPPPPPPANESPVNRGIPFYASIGRGGAGGVDIDQLLLRGGHSPSPAAVTTP PPPKMELGITGNGGGADAAAAGAGSFGGLLCGAVDEQPPFWPWADGHHHFH
	OsHOX24	MESDCQFLVAPPQPHMYYDTAAAAVDEAQFLRQMVAAADHHAAAAGRGGGDGDGGGGGGG GGERKRRFTEEQVRSLETTFHARRAKLEPREKAELARELGLQPRQVAIWFQNKRARWRSK QIEHDYAALRAQYDALHARVESLRQEKLALADQVDELRGKLNERQDQSGSCDGGGAEGDD DDKRNSVMNASSSGLVEEDYVSCLAVPVVDVSEDGSAACGGSSYEYDHHLDYLGGGQLPD PFCGMPDLWEIWPMVEWNAVA
	OsHOX25	MAASSEVSIDPDQWFYIYSLERVAYVCERVGSPVMEEAELRRRRRKRPFLTTTHDELELQ MEDLVDELYGVDEQGSSSAAARKRRLTAEQVRALERSFEEEKRKLEPERKSELARRLGIA PRQVAVWFQNRRARWKTKQLELDFDRLRAAHDELLAGRTALAADNESLRSQVILLTEKLQ ANGKSPSPSPAPAEQTAVPAAPESAKSFQLEEGRRLYDAAGSTTTTNGGGGGVAMPAARV AAARAASNDSPESYFAGARSPPSSSEDDCGGAGSDDDYPSSSVLLPVDATLVGDAFEHAV AATVAADEEAPLNSWEWFWN
	OsHOX26	MSSSSLTTTSSMDSVVDGGLDTRLSLAVGCCPPRRRPVLLFGEVLPSPEKKVAAAAVVAA GKRGREQRGEAEAEATTTRQRRSCKKGRRGRGDDDDDDGDRRSPSGGGGDEEGASRKKLR LTGEQATLLEDSFRAHNILSHAEKQELAGKLGLSARQVEVWFQNRRARTKLKQTEADCDL LRRWCDHLAADNARLRRDLAELRRSSSSPPVSGLAVATPVVCPSCAHDDKRRLAFATAAA AAGDMASN
	OsHOX27	MELGLSLGDAVTVADGGRLELVLGLGVGVGAGVRRGEEEERGRREDVVGAGRWAAMAAAS PEPSVRLSLVSSLGLHWPSETGRSEAAARGFDVNRAPSVAAGAPGMEDDEEGPGAAPALS SSPNDSGGSFPLDLSGQGLRGHAEAAAQGGGGGGGGERSSSRASDDDEGASARKKLRLSK EQSAFLEESFKEHSTLNPKQKVALAKQLNLRPRQVEVWFQNRRARTKLKQTEVDCEYLKR CCETLTEENRRLHKELAELRALKTARPFYMHLPATTLSMCPSCERVASNPATASTSAPAA ATSPAAAPTAAARTAVASPEPHRPSSFAALFAAPLGFPLTAAQPRPPPPASNCL
	OsHOX28	MERQGLDLGLSLGLGLTTAATWPAAGFCLNSGMAEQEVIRRDDVVAATAAEDERFACSPG SPVSSGSGKRGSGSGSGDEVDDAGCDVGGGGARKKLRLSKDQAAVLEECFKTHHTLTPKQ KVALAKSLNLRPRQVEVWFQNRRARTKLKQTEVDCEHLKRWCDQLADDNRRLHKELAELR ALKATPTPPAAAPPLTTLTMCLSCKRVANAGVPSPAAAIFPGHPQFLCGFRDHAGAASSS YGGASSGLAKAVRAAR
	OsHOX29	MVASAAAMDASKYVRYTPEQVEALERLYYECPKPSSLRRQQLVRECPALANVDPKQIKVW FQNRRCREKQRKESSRLQALNRKLTAMNKLLMEENDRLQKQVSQLVYDHGRHGVAAAGMM RRVPAFPPQAAAAAGHQLATATDTSCESVVTSGHHHQQQQHNVVQPPPRDASPAGLMSIA EETLTEFLSKATGTAVEWLQMPGMKPGPDSIGIIAISHGCAGVAARACGLVGMEPAKVAE ILKDRPLWLRDCRSMDVVNVLPAGANGTIELLYMQLYAPTTLAPARDFWLLRYTSILDDG SLVVCERSLSSKQGGPSMPLVQPFIRGEMLPSGFLIRPSDVGGSVIHIVDHMDLEPWSVP EVVRPLYESSAMVAQKISMAALRYLRQVAHEDT…
	OsHOX32	MAAAMVAAVHGVGRQDRSSPGGGGAPQVDTGKYVRYTPEQVEALERVYGECPKPSSLRRQ QLIRECPILSNIEPKQIKVWFQNRRCREKQRKEASRLQTVNRKLTAMNKLLMEENDRLQK QVSRLVYENGYMRQQLHNPSVATTDTSCESVVTSGQHHQQQNPAATRPQRDANNPAGLLA IAEETLAEFLSKATGTAVDWVQMVGMKPGPDSIGIIAVSHNCSGVAARACGLVSLEPTKV AEILKDRPSWYRDCRCVDVLHVIPTGNGGTIELIYMQTYAPTTLAAPRDFWILRYTSGLE DGSLVICERSLTQSTGGPSGPNTPNFVRAEVLPSGYLIRPCEGGGSMIHIVDHVDLDAWS VPEVLRPLYESPKILAQKMTIAALRHIRQIAHE…
	OsHOX33	MAAAAVGGRGERLSSSSPTAAAPQVDAGKYVRYTPEQVEALERVYTECPKPSSLRRQQLI RECPILSNIEPKQIKVWFQNRRCREKQRKEASRLQTVNRKLNAMNKLLMEENDRLQKQVS RLVYENGYMRTQLHNPSAATTDTSCESVVTSGQHHQQQNPAVLHPQRDANNPAGLLAIAE ETLAEFMSKATGTAVEWVQMVGMKPGPDSIGIIAVSHNCSGVAARACGLVSLEPTKVAEI LKDRPSWYRDCRCVDIIHVIPTGNGGTIELIYMQTYAPTTLAAPRDFWTLRYTSGLEDGS LVICERSLTQSTGGPSGPNTPNFIRAEVLPSGYLIRPCEGGGSMIYIVDHVDLDAWSVPE VLRPLYESPKILAQKMTIAALRHIRQIAHESSG…
	OsROC1	MTPARRMPPVIGRNGVAYESPSAQLPLTQADMLDSHHLQQALQQQYFDQIPVTTTAAADS GDNMLHGRADAGGLVDEFESKSCSENVDGAGDGLSGDDQDPNQRPRKKRYHRHTQHQIQE MEAFFKECPHPDDKQRKELSRELGLEPLQVKFWFQNKRTQMKNQHERHENAQLRAENDKL RAENMRYKEALSSASCPNCGGPAALGEMSFDEHHLRVENARLRDEIDRISGIAAKHVGKP PIVSFPVLSSPLAVAAARSPLDLAGAYGVVTPGLDMFGGAGDLLRGVHPLDADKPMIVEL AVAAMDELVQMAQLDEPLWSSSSEPAAALLDEEEYARMFPRGLGPKQYGLKSEASRHGAV VIMTHSNLVEILMDVNQFATVFSSIVSRASTHE…
	OsROC2	MMIPARHMPSMIGRNGAAYGSSSALSLSQPNLLDNHQFQQAFQHQQQQHHLLDQIPATTA ESGDNMIRSRASDPLGGDEFESKSGSENVDGVSVDDQDPNQRPRKKRYHRHTQHQIQEME AFFKECPHPDDKQRKELSRELGLEPLQVKFWFQNKRTQMKNQHERHENSQLRSDNEKLRA ENMRYKEALSSASCPNCGGPAALGEMSFDEHHLRIENARLREEIDRISAIAAKYVGKPMV PFPVLSNPMAAAASRAPLDLPVAPYGVPGDMFGGGGAGELLRGVQSEVDKPMIVELAVAA MEELVRMAQLDEPLWSVAPPLDATAAAMETLSEEEYARMFPRGLGPKQYGLRSEASRDSA VVIMTHANLVEILMDANQYAAVFSNIVSRAITL…
	OsROC3	MRRMFGDCQVLSSMAAMAGAASSADALFASPLIPNPALAGFMSSSAAMPFHHFSNAAATL IPKEEGLMGGLHVAKDEGMDLEMDMELSGGSGSAHLDGLLSFADVDDDHKPQHSGHDQPP DAAQPSGAAGGNAKKKRYHRHTAHQIQQMEALFKECPHPDDKQRLKLSQELGLKPRQVKF WFQNRRTQMKAQQDRADNVILRAENENLKSDNFRLQAAIRNVVCPNCGHAAVLADMSYEE QQLRIENARLKDELDRLACIATRYGGGGGRQPVLSTSALSCISAPPPVLMPPLDLDMNVY SRHFAEQAPVMGCGDLIPPPVVPQHDGAAAYMGAMMAPVQEQDKQLVVDLAATAADQLAR MCRAGEPLWVRQRGAEVMAVEEHARMFSWPVDG…
	OsROC4	MQFPFSGAGPGVFTSSPALSLALADAVAGRNSGGGGKMVTAAHGGVGGGGGGGRAKARDA LEVENEMSRSGSDHLDVVSCGDAGGGGGDDDDDEDAEHGNPPKRKKRYHRHTPQQIQELE AMFKECPHPDEKQRAELSKRLGLEPRQVKFWFQNRRTQMKMQLERHENSLLKQENDKLRS ENLSIREATSNAVCVGCGGPAMLGEVSLEEHHLRVENARLKDELSRVCALAAKFLGKSIS VMAPPQMHQPHPVPGSSLELAVGGIGSMPSATMPISTITDFAGAMSSSMGTVITPMKSEA EPSAMAGIDKSLFLELAMSAMDELVKMAQMGDPLWIPGASVPSSPAKESLNFEEYLNTFP PCIGVKPEGYVSEASRESGIVIIDDGAALVETL…
	OsROC5	MSFGGLFDGGGGGGMQFPFASGFASSPALSLALDNAGGGIGGRMLGGGAGAGSSAGGAMT RDTEAENDSRSGSDHLDAISAAGEDDVEDAEPSNSRKRKKRYHRHTPQQIQELEALFKEC PHPDEKQRAELSRRLSLDARQVKFWFQNRRTQMKTQLERHENALLKQENDKLRAENMTIR EAMRSPMCGSCGSPAMLGEVSLEEQHLRIENARLKDELNRVCALATKFLGKPISLLSPPP LLQPHLSLPMPNSSLELAIGGIGGLGSLGTLPGCMNEFAGGVSSPMGTVITPARATGAAI PSLVGNIDRSVFLELAISAMDELVKMAQMDDPLWVPALPGSPSKEVLNFEEYLHSFLPCI GMKPAGYVSEASRESGLVIIDNSLALVETLMDE…
	OsROC6	MSFGGMFDGAGSGVFSYDAGGGGGGGGVHNSRLLPTPPVPKPGGGFAAPGLSLGLQTMDG SQLGDVNRSLAMMGNGGSGSGGDGDSLGRGREEENDSRSGSDNLDGASGDELDPDNSNPR KKKKRYHRHTPQQIQELEAVFKECPHPDEKQRMELSRRLNLESRQVKFWFQNRRTQMKQT QIERHENALLRQENDKLRAENMTIREAMRNPMCASCGGAAVLGEVSLEEQHLRIENARLK DELDRVCALAGKFLGRPISSISSPGPPSLQACSGLELGVGSNGGFGLGALGASAAMQSIP DLMGGSSGLTGGPVGSAAMRLPAGIGGLDGAMHAAAADGGAIDRAVLLELALAAMDELVK VAQMDEPLWLPSLDGGFETLNYDEYHRAFARVV…
	OsROC7	MQSLLDGHHHQLPSLLQQHHNGHHLLDQHQQHQHQLPPQATTTSESDGRAPRDELEMSKS GGSDNLESGGGGGGGGSGGDQDPNQRPRKKRYHRHTQHQIQELEAFFKECPHPDDKQRKE LSRELGLEPLQVKFWFQNKRTQMKTQHERHENNALRAENEKLRAENMRYKEALANASCPN CGGPAAIGEMSFDEHHLRLENARLRDEIDRISAIAAKYVGKPAAAVSAAYPPLPPSNRSP LDHMGIPGAGADVFGADFDKPLVIELAVAAMEELVRMAQLGEPLWAPALGGEALGEEEYA RTFPRGLGPKSPELRSEASRETAVVIMNHVSLVEMLMDVGQWTALFSSIVSRAATLEVLS TGVAGNHNGALQLMSAEFQMPSPLVPTRETQFL…
	OsROC8	MDFGDEPEGSDSQRRRKRYHRHTPRQIQQLEAMFKECPHPDENQRAQLSRELGLEPRQIK FWFQNRRTQMKAQHERADNCFLRAENDKIRCENIAIREALKNVICPTCGGPPVGEDYFDE QKLRMENARLKEELDRVSNLTSKYLGRPFTQLPPATPPMTVSSLDLSVGGMGGPSLDLDL LSGGSSGIPFQLPAPVSDMERPMMAEMATRAMDELIRLAQAGDHIWSKSPGGGVSGGDAR ETLNVDTYDSIFSKPGGSYRAPSINVEGSRESGLVLMSAVALADVFMDTNKWMEFFPSIV SKAHTIDVLVNGMGGRSESLILMYEELHIMTPAVPTREVNFVRYCRQIEQGLWAIADVSV DLQRDAHFGAPPPRSRRLPSGCLIADMANGYSK…
	OsROC9	MGTNRPRPRTKDFFAAPALSLTLAGVFGRKNGPAASGGDGVEEGDEEVQAAGEAAVEISS ENAGPGCRQSQSGGGSGEDGGHDDDDGEGSNKKRRRKNYHRHTAEQIRIMEALFKESPHP DERQRQQVSKQLGLSARQVKFWFQNRRTQIKAVQERHENSLLKSELEKLQDEHRAMRELA KKPSRCLNCGVVATSSDAAAAATAADTREQRLRLEKAKLKAEVCMPPPRSRARPFRCATL QDTDSGELAMLNLFQIERLRGTPGKSAADGIASPPCSASAGAMQTNSRSPPLHDHDGGFL RHDDDKPRILELATRALDELVGMCSSGEPVWVRGVETGRDILNYDEYVRLFRRDHGGSGD QMAGWTVEASRECGLVYLDTMHLVHTFMDVDKW…
Zea mays	ZmHD-Zip01	MAAAVAMRGGSSDSGGFDKVPGMDSGKYVRYTPEQVEVLERLYIDCPKPSSSRRQQLLRE CPILSNIEPKQIKVWFQNRRCRDKQRKESSRLQAVNRKLTAMNKLLMEENERLQKQVSQL VHENAHMRQQLQNTSLANDTSCESNVTAPPNAIRDASNPSGLLAIAEETFTEFLSKATGT AIDWVQMPGMKPGPDSVGIVAISHGCRGVAARACGLVNLEPTKVIEILKDRPSWFRDCRS LEVFTMFPAGNGGTIELIYMQMYAPTTLVPARDFWTLRYTTTMEDGSLVVCERSLTGSGG GPNAASAQQFVRAEMLPSGYLVRPCEGGGSIVHIVDHLDLEAWSVPEVLRPLYESSRVVA QKMTTVALRHLRQIAQETSGEVVYALGRQPAVL…
	ZmHD-Zip02	MRSCAGPWSLVDAGMAPIMLGKRPMYGADVQVVGGEEVNGCGGVNEDELSDDGSQAGGEK KRRLNVEQVRTLEKNFELGNKLEPERKLQLARALGLQPRQVAIWFQNRRARWKTKQLEKD YDALKRQLDAVKADNDALLSHNKKLQAEILSLKGREAGGSSELINLNKETEASCSNRSEN SSEINLDISRAPASEAPLDPTPPPGAGGGGMIPFYPPSVGGRPASAAGVDIDQLLHTSAP KLEQHGSGGAVVVQAAETASFGNLLCGVDEPPPFWPWADHQHFH
	ZmHD-Zip03	MDEDEDELGPGLGGGRAARSPCGLGEKKRRLALEQVRALERCFETDNKLDPDRKARIARD LALQPRQVAVWFQNRRARWKTKTLERDFAALRARHDALRADCDALRRDKDALAAEIRELR QKLLPKPEATVKLEATTGNDTAEERRQATAGAPPAGACKDGSSDSDSSVVFSDVEASPYS GGAAFEPPALAGLGAPFLDTSVAPTGCSSPPVFVETKWQQHGPTQYPFPFDSYKACAGYG FTEEWLASSDLIGSDGGAAGFFSEDHASSLNFNWCPSGIQGWE
	ZmHD-Zip04	MAQEDVHLDDAGLALGLSLGSGSGGASGAARHGGISRRLSREVRLPSPHPLEPSLTLSLP DEATATGSGGGGAAHSVSSLSVAGVKRERVDDAEGERASSTAALPRACAGAEDDDDDGST RKKLRLTKEQSALLEDRFKEHSTLNPKVALAKQLKLRPRQVEVWFQNRRARTKLKQTEVD CELLKRCCESLTEENRRLQRELQELRALKFAPHPQAPPSSATQAGAAAGVVPAPPPPLYM QMQMPAAATLSLCPSCDRLAGPGAAAKAEPRPKAAATHHFFNPFTHSAAC
	ZmHD-Zip05	MDIMALNARDEEQYGNNHLGLGLSLSLGLGVATAAPVEVEPPPPPRQQQQRAISVAPITS LPAPQWWKWNGPGLFFGTTMDQQQQPAAARHGHEMPFLRGVDVNRAPAGDTRRGSCSEDD EEPGGASSSPNSTLSSSLSGKRAAPARSGGEVADHTPRAGGGSDDEDSGGGSRKKLRLSK DQAAVLEESFKEHNTLNPKQKAALAKQLNLKPRQVEVWFQNRRARTKLKQTEVDCEFLKR CCETLTEENRRLQREVAELRVLKLVAPHHYARMPPPTTLTMCPSCERLASASASADQAGR AGPCWGPLPVFVDGPARRP
	ZmHD-Zip06	MDIMALNARDEEQYGNNHLGLGLSLSLGLGVATAAPVEVEPPPPPRQQQQRAISVAPITS LPAPQWWKWNGPGLFFGTTMDQQQQPAAARHGHEMPFLRGVDVNRAPAGDTRRGSCSEDD EEPGGASSSPNSTLSSSLSGKRAAPARSGGEVADHTPRAGGGSDDEDSGGGSRKKLRLSK DQAAVLEESFKEHNTLNPVRKQKAALAKQLNLKPRQVEVWFQNRRARTKLKQTEVDCEFL KRCCETLTEENRRLQREVAELRVLKLVAPHHYARMPPPTTLTMCPSCERLASASASADQA GRAGPCWGPLPVFVDGPARRP
	ZmHD-Zip07	MEQEEVGLALGLSLGSGHHHQELKPQHPSHPCAALLEPSLSLSGPATKDDGPTAPVRRFA AVKRELQTMEGNDDEATGRVLVYSVASSAVVTADDDEGCNSSRKKLRLSKEQSALLEDHF KEHSTLNPKQKAALARQLNLSPRQVEVWFQNRRARTKLKQTEVDCEILKRCCETLTEENR RLHRELQQLRALSHPHPHPAAFFMPTAAAAALSICPSCQRLVATGASAAAATTAGADNKP KAGGPGGRAPHVFSPFTNSAAC
	ZmHD-Zip08	MKRPTSRGSSMVSGQATTDLQEDSCRSMEPHGVDGDATAAAERDDVDAGAYDEEVDEEEE LAGSRGGLGEKKRRLAADQVRALERSFEVDNKLDPERKARIARDLSLHPRQVAVWFQNRR ARWKTKQIERDFAALRVRHDALRVECDALRRDKDALAAEIKELRGMVEKQMEVKLESAAE ELLPVATRSAAAAAVYNKDGSTDSDSSAVFNEEASPYPYSGAALDHQQQQETSHPLGFTG FTSFLTSSFPSVYHGDSHLDQEADGFFSAAAAGDGFFAEEQSAGIGSWYGGEGW
	ZmHD-Zip09	MSKATGTAVNWVQMVGMKPGPDSVGIIAVSHNCSGVAARACGLVSLEPTKVAEILKDRAS WYRDCRRVDILHVIPTGNGGTIELIYMQTYALTTLAEPRDFWTLRYTSGLDDGSLVICER SLTHSTGGPSGPKTPDFIRAEVLPSGYLIRPCDGGGSMIYIVDHVDLNACSVPEVLRPLY ESPKILAQKMTAAALRHIRQIAHESSGETPYGAGRQPAVLRTFSQRLSRGFNDAVSGFPD DGWSSLLSSDGAEDISITINSSPNKLIGSDVSPSPFFSAMGGGIMCAKASMLLQNVPPAL LVRFLREHRSEWADPGVDAYSAASLRANPYNVPGLRAGGFMGNQVILPLARTVEHEECLE VIRLQGHGFSHDEVLMSPDMFLLQLCSGIDEDA…
	ZmHD-Zip10	MELGLSLGDAAVPDAGRAAPELGLGLGVGIGSNAAGTGRGSKAAGTTGTTGWWAAPATPE SAVRLSLVSSLGLQWPPPDGGICHVGRDEAPARGFDVNRAPSVAGSALALEDDEEEPGAA ALSSSPNDSAGSFPLDLGGPRAHAEGAAARAGGERSSSRASDEDEGASARKKLRLSKEQS AFLEESFKEHSTLNPKQKAALAKQLNLRPRQVEVWFQNRRARTKLKQTEVDCEYLKRCCE TLTEENRRLHKELAELRALKTAPPFFMRLPATTLSMCPSCERVASGPSPASTSAPASSTP PATAATTAISYAAAAAAPVRADHRPSSFAALFAATRSFPLASQPRPPAPASNCL
	ZmHD-Zip11	MHPSAVSFDSGDGRRRGGAQMLLFGGGGSANSNGFFRGVPMAVLAMDDATRVGKRPFFTT HEELLEEEYYDEQAPEKKRRLTAEQVQLLERSFEEENKLEPERKTELARRLGMAPRQVAV WFQNRRARWKTKQLETDYDRLKAAYNALAADHQGLLADNDSLRAQVICLTEKLQGKETSL SATIAAQEVDQPNEHTTGTEKLLAQQLKDDLHSSCGCTGHGALSSEEEDGGVVSDEGCNF DLPDAMFAVGVTNHGAEEAQLANWTSWFWN
	ZmHD-Zip12	MAAAVAMRSGSSDGGGGYEKSGMDTGKYVRYTPEQVEALERVYAECPKPSSARRQQLLRE CPILSNIEAKQIKVWFQNRRCRDKQRNESSRLQSVNRKLTAMNKLLMEENERLQKQVSQL VHENAYMKQQLQNPSLATDASCESNATTPANLRDASNPSGLLAIAEETLTEFLSKATGTA IDWVQMPGMKPGPDSFGIVTISHGGRGVAARACGLVNLEPTKIVEILKDRPSWFRDCRSL EVYTMLPAGNGGTIELVYMQMYAPTTLVPARDFWTLRYTTTMEDGSLVVCERSLSGSGDG QSAATTQQFVRAEMLPSGYLVRQCEGGGSIVRIVDHLDLDAWSVPEVLRPLYESSRVVAQ KMTTTALRHLRQIAQETSGEVVYALGRQPAVLR…
	ZmHD-Zip13	MKPMATNGMAPSFYPANFLLQMQQALPHHYQQQEQHHEGHDDEDHEAAHHLLAPPPAALV SPFLHDFGGAMAAAPPPPMLAGGFGGKRMYPDVGGMAGDDSHHLHAEPQQQQEQQASDDE EEGSAAVGGGERKRRLSVDQVRTLERSFEVANKLEPERKAQLARALGLQPRQVAIWFQNR RARWKTKQLEKDYDALRRQLDAARAENDALLSHNKKLQAEIMALKGGGGGGGRQEAASEL INLNVRETEASCSENNSSEINGLDVSRPDPAAGESPAMNSYRGGLPFYASAAARADIHHQ LLHSGGQPSPAAAAPPKMELAPGSPPATAGGGGGTFGSLLCGAAVDEPPPFWSWADGHHT CFQ
	ZmHD-Zip14	MSTALAVVGGGKDRPSPGGGGAPQVDTGKYVRYTPEQVEALERVYSECPKPSSLRRQQLI RECPILSNIEPKQIKVWFQNRRCREKQRKEASRLQTVNRKLTAMNKLLMEENDRLQKQVS RLVYENGYMRQQLHNPSAATTDTSCESVVTSGQHHQQQNPAAPRPQRDANNPAGLLAIAE ETLAEFLSKATGTAVDWVQMVGMKPGPDSIGIIAVSHNCSGVAARACGLVSLEPTKVAEI LKDRPSWYRDCRCVDILHVIPTGNGGTIELIYMQTYAPTTLAAPRDFWTLRYTSGLEDGS LVICERSLTQSTGGPSGPNTPNFVRAEVLPSGYLIRPCEGGGSMIHIVDHVDLDAWSVPE VLRPLYESPKILAQKTTIAALRHIRQIAHESSG…
	ZmHD-Zip15	MMIPARHMPPTMIVRNGGAAYGSSSALSLGQPNLMDNQQLQFQQALQQQHLLLDQIPATT AESCDNTGRGGGGRGSDPLADEFESKSGSENVDGVSVDDQDDPNQRPSKKKRYHRHTLHQ IQEMEAFFKECPHPDDKQRKELSRELGLVPLQVKFWFQNKRTQMKNQHERQENSQLRAEN EKLRAENMRYKEALSSASCPNCGGPAALGEMSFDEHHLRVENARLREEIDRISAIAAKYV GKPMVSFPVLSSPLAGARPSPLDIDSGGVLGGAATYGGAADIFGGGGGVAACGAARDCDK PMIVELAVTAMEELVRMAQLDEPLWNAPAGGHDGSAETLNEEEYARMFVPAGGLGLKKQY GFKSEASRDSSVVIMTHASLVEILMDVNQYATV…
	ZmHD-Zip16	MPLLLPAKRTTEVTGEDGLRGGSDEEDGGCGIDGSRKKLRLSKDQSAVLEDSFREHPTLN PRQKAALAQQLGLRPRQVEVWFQNRRARTKLKQTEVDCEYLKRCCETLTEENRRLQKEVQ ELRALKLVSPHLYMHMSPPTTLTMCPSCERVSSSNGNSAAATAAARARAGAGAGAIVCHP IDRATST
	ZmHD-Zip17	MDRPDHQQQQFFMPTTVQVPQPQQQQQQLCVPMLDEPPSSFLAGRGGGGASGRGERKRRF TEEQIRSLESMFHAHHAKLEPREKAELARELGLQPRQVAIWFQNKRARWRSKQLEHDYAL LRAKFDDLHAHVESLKQDKLALTTQLSELSERLRERDDRAAAAGGGGRETMASSSSCIGG GGEEEAEDDKRNVLLFGCVDMEPPAESCVLVGSTCAALADVSVESECDDQHLHYDDEFPE SYCAMPELWEPWPLVEWNAVA
	ZmHD-Zip18	MVHEGQLKNTEPDIGVNMGDDELIYLPDIEEYDMDALMGDEDQLNTDQAIFCEEHNLDKV SSSKRPKRFTVQQLQQLESSFQKCSHPDDEMRQELAAKVGISARQVKFWFQNRRSQIKVR SCGTENNKYRRQNAELLATNMELKEQLKGMTCSRCDAPTIMQKWQLMDENAKLREMYSLA SAELTKLMQEANLPPSVILEDMALVTSMNPLSSNASSSRSTINQDELLSYVECAIKEFEM LVRDGTPLWLPTIGGDVLNSKEYACQRFPRLHGTIRPEGFVVEATRDTAIVKGSAPDIVD ILTDVPRWYKAFPCIVAALRAYHVIFSGPFASGNVLIQEINVDLSVESPRPPLRNMKFLR ITKQNANGDFVVVDVSINDVQGIHEQQGSQHKH…
	ZmHD-Zip19	MEKEGHQNNSSSNEQDHDGFTMDEIPDLSWSSHTEYDVDALLGAVDQVNTTQTDDDEDQS SHVSEQTPSNRTKRFTMDQIQQLEAQFRVCRHPNLDARQELAAKTGLEERQVKACGDENK GIRQELGKLKAENEELKQRMLNPICFRCRNPTLATQPTSEKRRLLNENARLRDEYVRAKA YLDRLIREGAERRASPSAHLHLGGSATLVSHAERAMEELVMLATKGEPMWLPAMDGETLN HQEYVLQTFPGLLGLCPPGFVEEATRESDTIRGTAMYLVSVLTDANQWCEMFPGTVAYVS SSNVITGDSSSSHDGLIQLMDAELWVQSPRLLNRSVKFLRFSKKLSNRRWAMADVSVVDG VCGVEPGGSSTGCRLLPSGCLLEDMSGGYCKVT…
	ZmHD-Zip20	MDPASSLISSSAVPFPAAGDGGGQRQVFLFGGGFVGGAPPLVGGAADGRRKRPFQLTAHD ELQLQLQLQLDDELCGLDYELHGPQQERTTKRRLTAEQVRELELSFEEEKRKLEPKRKLE PERKSELARRLGIAPRQVAVWFQNRRARWRSKQLEQDFDRLRAAHDDLIAGRDALLADND RLRSQVITLTEKLQTKESAAAAAEPGEQTVAAQATAYAVLEGDKLCSGSAAAPAAAGTND SPESYFAGARSPPSSPEDDDRAFFFPPDALLNNWAWVWNDRQY
	ZmHD-Zip21	MELGLSLGETMADSGSDLVLGLGMGVGVRREEETQRGRRDREARRELEFETGRCARPSPE PAVRLTLLPGLVPSLGLPWPLSSETNREVSTRGFDDVNRALSVAGAGAEEDEAAVAAATA AASSSPNNSSGSFAMDISAQGQGQGQDQAAPAADRACSRASDEDDGGSARKKLRLSKEQS AFLEESFKVRATPNPKQKLALARQLNLRARQVEVWFQNRRARTKLKQTEVDCEHLKRCCE TLTGENRRLHKELAELRALKAVRPLLHMHLPATTLSMCPSCERVASTSSAAPAAPAPASP SPAAGAGIAASAPDPDQRPSSSFAA
	ZmHD-Zip22	MKRPRGATPSLSAMPNHQEDDGYGVLGMEADVDVDVDEEMMAFGGGGGGEKKRRLSAEQV RALERSFEVENKLEPERKARLARDLGLQPRQVAVWFQNRRARWKTKQLERDYAALRRSYD ALRLDHDALRRDKDALLAEIRELKAKLGDDEDAAASFTSVKAEPAASDGPAPAGVGSSEI SDSSAVLNDADPPVAEAPAPAPEVQGTLLVAPAGPVAGAAAANHGGVFFHGSFLKVEEDE TGLLDDDGPCGGFFAVEQPPAMAWWNEPAEHWN
	ZMHD-Zip23	MDGAEDDGTEWMMHGAGGKGKGGGALDKNKKRFSDEQTKSLESMFATQAKLEPRQKLQLA RELGLQPRQVAIWFQNKRARWKSKQLEREYSALRDDYHALLCSYESLKDEKRALLKQLEK LAEMLHEPPQGKYYGGNADDVRSGGVGGTKEEEESTDACAGAALYSSECAGGGRFIAHFL ADDDVGAALFRPPSSPQPTAGLLTSSGPPEHQPFQFHSGCCWPSSSAEQTCSGSQWWELE SLSE
	ZmHD-Zip24	MSFGSLFDGGSGGGGGGGGMQFPFSTGFSSSPALSLGLENPGGGMVGRMLPVGGAPAAGG MARDAADAENDSRSGSDHLDAMSAGAGAEDEDDAEPGNPRKRKKRYHRHTPQQIQELEAL FKECPHPDEKQRGELSKRLGLDPRQVKFWFQNRRTQMKTQLERHENALLKQENDKLRAEN MAIREAMRSPMCGSCGSPAMLGEVSLEEQHLCIENARLKDELNRVYALATKFLGKPMPVL SGPMLQPNLSLPMPSSSLELAVGGLRGLGSIPSLDEFAGGVSSPLGTVITPARATGSAPP PMVGVDRSMLLELAISAMDELVKLAQVDEPLWLPSLSGSPDKKLLNFEEYAHSFSPSVGA VKPVGYVSEASRESGLVIIDNSLALVETLMDVR…
	ZmHD-Zip25	MNKLLMEENDRLQKQVSRLVFDNGYMKNRLHSPSVATTDTSCESVVTSGQHNQQQNPAVL HPPQRDANNPAGLLAIAEETLAEFMSKATGTAVNWVQMVGMKPGPDSVGIIAVSHNCSGV AARACGLVSLEPTKVAEILKDRASWYRDCRHVDVLHVIPTGNGGTIELIYMQTYALTTLA EPRDFWTLRYTSGLDDGSLVICERSLTQSTGGPSGPNTPNFIRAEVLPSGYLIRPCDGGG SMIYIVDHVNLNACSVPEVLRPLYESPKILAQKMTAAALRHIRQIAHESSGEMPYGAGRQ PAVLRTFSQRLSRGFNDAVSGFPDDGWSCLLNTDGAEDITVTINSSPNKLVGSHVSASPL FSAMGGGIMCAKASMLLQNVPPALLVRFLREHR…
	ZmHD-Zip26	MKRDESSGGEPSFIEPTSGMDDPTLMGSLGGIDGPSLMEPFGRVGGGTSSQTSDIPENGS SNQSVEAHANNGKRESPGDGAARINEVNSSTAVKKKKKRSDRQQQDGPQPKKLLHRVTSQ QLEILEGFFSICAHPDDSQRKQLSESTGLSVHQVKFWFQNKRTHVKHLSGREENYRLKVE NEMLKEENNRLIRQAQSNAPAPAPAPCPRCINDAGHLLLEKEVERLKALNQMLQQELQLQ GTEGETPVAVDPASGAFHPDPEPSLENVFAAQHDGQMLAKLAENAAQELLVLADPESPLW LPVPGGSFETLNMIAYAQTFPGQMSVDAIALKTEATRASGVVMLDPKSLVEFLMDAESYG TMFPGLVSGAATDKVYNWPTSREESYDGAVQMM…
	ZmHD-Zip27	MGSTSPSGLELTMAVPGLSSSSGSEGFGCNNNNGSGNGNNMRDLDMNQPASGGEEEEFPM GSVEEEEDERGGAGGPHRAKKLRLSKEQSRLLEESFRLNHTLTPKQKEALAVKLKLRPRQ VEVWFQNRRARTKLKQTELECEYLKRCFGSLTEENRRLQREVEELRAMRVAPPTVLSPHT RQPLPASALTMCPRCERITAATAARTPRPPPAASPFHPRRPSAAF
	ZmHD-Zip28	MRYHQRFAGRRRRHRQGSKADLLDSHQLQQAFQQQLFDQIPTTTTVDDSSDNLIHGRSDT LVDEFESKSCSENPDGTSGDDGLEEDPNQRPNKKKRYHRHTQHQIQEMEAFFKECPHPDD KQRKELSRELGLEPLQVKFWFQNKRTQMKNQHERHENAQLRAENDKLRAENMRYKEALGT ASCPSCGGPAALGEMSFDEHHLRLENARLRDEIDRISGIAAKHVGKPMVSFPVLSSPLAA AAAAARSPLDLAGAYGVQSAAAGLGADHVLFGAGAGDLLRSVSAGQLDADKPMIVELAVA AMDELLRMARPDALLWGGGASAGAQQQQLDEEEYVRTFPAGLGPRQYGLRPEASRDSAVV IMTCDSLIEILMDANRFAAVFSSIVSRASTHEV…
	ZmHD-Zip29	MRLAVLDSPIAYPRRGAMWACGAGVPMAVLGMDDATRVGKRPFFTTHEELLEEEYYDEQA PEKKRRLTAEQVQLLERSFEEENKLEPERKTELARRLGMAPRQVAVWFQNRRARWKTKQL ETDYDRLKAAYDALAADHQGLLADNDNLRAQVISLTEKLQGKETYPSATTAAQEVDQPDE HTAVSGTEELLAQQLKDNLHSSGDCTGHGTLSSEEDDGGVVSDEGCSFALPDAMFAAGFT
	ZmHD-Zip30	MELELSLGDSRAPAKSASTPAALTPIHAGAGGEGHELALELGVGAAKRAEQDNQKTPVQP EHVQEEEEEEETCPYSESPAELSLIGCPLLPAASAEIGSVNSSEVCVRRGFGVDAVLVDG GDAAQGRPALSTSFLPSEFLVRRQADDQEAAAEDEEMSGVGGGARKKLRLSKEQSAFLED SFKAHSTLTPKQKSDLAKRLKLRPRQVEVWFQNRRARSKLKQTEVDCEYLKRWCEKLAQE NRRLQREVAELRRLCSAAYPFYGAAAGFGVATARVCPSSCDNDVSEAAISGAPSAAAPPP STLFASWPPHFGPFTVVVPPLLRRQPSATTS
	ZmHD-Zip31	MESGRLIFNAPGSGAGQMLFLDCGAGGGPGGGLLHRGGRPMLGLEEGRGVKRPFYTSPDE LLEEEYYDEQLPEKKRRLTPEQVHLLERSFEEENKLEPERKTELARKLGLQPRQVAVWFQ NRRARWKTKQLERDFDRLKASFDALRADHDALLQDNHRLRSQVVSLTEKLREKEATEGDA NGAAAALPAVGVVRASVADDVEEPEPEPEPEAEAAAFEERQVKSEDRLSTGSGGSAVVDA ADALLYNGRIGGAAVDSSVESYFPGAEVQDQYHGCGTMGPVTHGAGGIQSDDDDGAGSDE GCSYYADEEAAAAFLSEHTHHADGDDEDAGQVSWWWMWN
	ZmHD-Zip32	MDFGDDVMDGGSDAQRRKKRYHRHTPRQIQQLEAMFKECPHPDENQRMQLSRELGLEPRQ IKFWFQNRRTQMKAQHERQDNCFLRAENDKIRCENIAMREALRSVICPTCGGPPVADDYF DEQKLRMENARLKEELDRVSSLTSKYLGRPITQLPPAQAALSMSSLDLSVGGLGSPSLDL DLLSGGSSGYPPFHLPMPVSEMERPMMAEMATRAMDELIRMAQAGEHLWVKAGGREVLNV DTYDSVFAKPGAASFRGPDVHVEGSRDSGLVFMSAVGLVDMFMDSSKWTEFFPAIVSKAR TVDVLVNGMAGRSESLVLMYEELHVMSPVVPTREFCFLRYCRQIERGLWAIADISVDLQQ HDARFGAPPSRSCRLPSGCLIADMADGSSKVTW…
	ZmHD-Zip33	MSSLTTAASSSSSMEEHCYSVSAEEVVGTHLSLGIGGGGGGGDKRMLTTLPPSRTVVQLF GEVLSVQDGDEAQALRHHHTGRPTAASRKKKRRDAAAGGASATDAAANGHHHQSKKTKTT AARRDDGGGGGGGGRKKLRLTAAQATLLEDSFRAHNILSHGEKQELARQAGLSARQVEVW FQNRRARTKLKQTEVDCDLLRRWCARLSDDNDRLRRDLADLRRAAAASAGLGAVVCCASC GADRQLALAAAADNVLPSVASPSHSPHLT
	ZmHD-Zip34	MASAMVVFGGGKDRPSPGGGGAPQVDAGKYVRYTPEQVEALERVYGECPKPSSLRRQQLI RECPILSNIEPKQIKVWFQNRRCREKQRKEASRLQTVNRKLTAMNKLLMEENDRLQKQVS RLVYENGYMRQQLHNPSAATTDTSCESVVTSGQHHQQQNPAAPRPQRDANNPAGLLAIAE ETLAEFLSKATGTAVDWVQMVGMKPGPDSIGIIAVSHNCSGVAARACGLVSLEPTKVAEI LKDRPSWYRDCRCVDILHVIPTGNGGTIELIYMQTYAPTTLAAPRDFWTLRYTSGLEDGS LVICERSLTQSTGGPAGPNTPNFVRAEVLPSGYLIRPCEGGGSMIHIVDHVDLDAWSVPE VLRPLYESPKILAQKTTIAALRHIRQIAHESSG…
	ZmHD-Zip35	MKPMATNGMAPSFFAANFLLQMQQEQQAHHQHQHHEGHDHLLAPPPPALVSPFLHDFGGA MTAPPPPMLATGIKRMYPDGMCDDGSGHLHAEPKQHQQDCGGGASDDEEGSAAAACGERK RRLSVEQVRTLERSFEVANKLEPERKAQLARALGLQPRQVAIWFQNRRARWKTKQLEKDY DALRRQLDAARAENDALLSHNKKLQTEIMALKGGGGGRQEAASELINLNVKETEASCSNR SSDENSSEINLDISRPPRAADESPAAMDSYRGIPFYACARADDVDQLQLLHSGGHPSPAP KMEPGHGAAATAGGGGGGGGTFGSLLCGAAADEQPPFWPWADGHHAFQ
	ZmHD-Zip36	MYSTREEEGVGKSWLGLGIGGGSGGCDLMQRNNRPPVQFDLLFPPQGVVEGVAASKKAEK GGGGRKRLKVVTGTADEDGQQPPGARKKLRLTKAQSTLLEDTFRAHSILSNAQKQELARQ VDLSARQVEVWFQNRRARTKLKQTEADCEILKRCCESLTGENQRLRLELAQLQGSEAGLY LQSSFPPLAAAMASVCPSCDKVITVASGGETSGRSSTSYSS
	ZmHD-Zip37	MEEEGVGKSWLGLGIGGGGDLMKRNNRPPVQLDDLLSFPPQSVAAASKKQAEKGGGGRKR HKIVVTADEDGRQSPHGGARKKLRLTKAQSTLLEDTFRAHNILSHAQKQELARQVNLSAR QVEVWFQNRRARTKLKQTEADCEVLKRYCERLTGENQRLRLELAQLQRSPAAEEAGFYVQ SSFPFPPLATAMASVCPSCDKVVAVTSGKSSTSYSS
	ZmHD-Zip38	MEEEGVGKSWLALGIGGGDLMKRNNRPPVQFDLLFPPQSVKEEGAASKKAEKGGGRKRLK VVTADEDGRQSPHGGPGPSDGSGAGARKKLRLTNEQSTLLEDTFRAHNILSNAQKQELAR QVDLSARQVEVWFQNRRARTKLKQTEVDCEILKRCCESLTGENQRLRLELAQLQRSAAAA AEAGLYVQSSFPPLATATATASVCPSCDKVIAVSSGGETSGKSSTSYSSRRAGFPSIMGS R
	ZmHD-Zip39	MERGDCQFTVVPPRQYDEAQFMHQLMVAGDQQDPAGAGRGAAAAGGERKRRFTEEQVRSL ETTFHARRAKLEPREKAELARELGLQPRQVAIWFQNKRARWRSKQLEHDYAALRAQFDAM HARVESLRQEKIALAAQVDELRGRLNERQDQSGSCEVNDAEAAADDKRNNSTSSLVQDDG ATPPPAAVDASEDSAATGEYYDHVAYEYDGLHDPFVCATPDLWDTWPLLEWNAVA
	ZmHD-Zip40	MESGRLIFNAPGSGAGQMLFLDCGAGGGPGGGLFHRGGRPMLGLEEGRGVKRPFFTSPDE LLEEEYYDEQLPEKKRRLTPEQVLLLERSFEEENKLEPERKTELARKLGLQPRQVAVWFQ NRRARWKTKQLERDFDRLKASFDALRADHDALLQDNNRLRSQVINHLQDSNQASFLPFVW LWPRSKHVADRRLHDCGFIKVVSLTEKLQEKEDATEGGATADTAAPAVDVEASLADDVEE PAEPAATFEVLQEVKSEDRLSTGSGGSAVVDADALLYGRFAAAVDSSVESYFPGGEDHYH DCGTMGPVNHGAGGGIQSDDDGAGSDEGCSYYADEAAAAAAAFFAGHATHHHADEDEDAG QISWWMWN
	ZmHD-Zip41	MDFGDDVMDGGSDAQRRKKRYHRHTPRQIQQLEAMFKECPHPDENQRMQLSRELGLEPRQ IKFWFQNRRTQMKAQHERQDNCFLRAENDKIRCENIAMQEALRNVICPTCGGPPVADDHF DEQKLRMENARLKEELDRVSSLTSKYLGRPITQLPSAQALSMSSLDLSVGGLGGPSLDLD LLSGGSSGYPPFHLLPMAVSEMERPMMAEMATRAMDELIRMAQAGEHLWVKTGGREVLNV DTYDSIFAKPDGSFRGPDVHVEGSRETGLVFMSAIGLVDMFMDSSKWTELFPAIVSKART VDVLVNGMGGRSESLLLMYEELHVMSPVVPTREFCFLRYCRQIEHGLWAIADISVDQQQR DARFGAPPSRSCRLPSGCLIADMADGSSKVTWV…
	ZMHD-Zip42	MAPQSLDLGLSLGLGVAAFQPSFCHPAGNDAAEREASPTADERERRCSPAGSPTSSGSGK RVAAERSAGSGSGDEDDDGGARKKLRLSKDQAAVLEECFKTHHTLTPVLSVSALQKQKAA LASRLGLRARQVEVWFQNRRARTKLKQTEVDCEYLRRWCEQLAEENRRLGKEVAELRALS AAPAPAAPLTALTIWHWQERGGGGGDDVARPPAVLVRVQRRRGGRRRSVRDLIGSRKGPQ GGQIGAVVVTSSLR
	ZmHD-Zip43	MYTTTRAMEKEEGFGKSWLGLGIGGGGRDLNLMKRSRPLRPVRLDLLFPPSVEGGEAAAR SRKAGAGALRNMSLKQVAGDDDGGQSSHGGPSPSDDDDGAGARKKLRLTTEQSKLLEDTF RAHNILSHAQKHEVARQVDLSARQVEVWFQNRRARTKLKQTEVDCETLRRWRESLADENL RLRLELEQLQRWATAAAGQSSASPSPATATASVCPSCDKVVVVTVTSCGETSGKSSTSSY SSSPPLDMLDRSVQ
	ZMHD-Zip44	MDFGDEPEGSDSQRQRKRYHRHTPRQIQQLEAMFKECPHPDENQRAALSRELGLEPRQIK FWFQNRRTQMKAQHERADNCFLRAENDKIRCENITMREALKNVICPSCGGPPVDEDFFDE QKLRMENARLKEELDRVSSITSKYLGRPFTQMPPVPTMSVSSLDLSVGGMGSLGGPSLDL DLLSGCSSGLPYQVPAPVTEMERPMMVDMAARAMDELIRLAQAGEQIWVKGVPGDAREVL DVGTYDSLFAKPGAAFRPPDINVEASRDSGLVFMSAVALVDVFMDTNKWMEFFPGIVSKA QTVDVLVNGLGGRSESLIMMYEELHIMTPVVPTRELSFLRYCKQIEQGLWAVADVSLEGQ RDAHYGVPSRSRRMPSGCLIADMSNGYSKVTWV…
	ZmHD-Zip45	MELALSLGETMADAGRDLMLGLGMGVGVRREEEAQRGRRDREVRRELEFTARSARSSPEP AVRLTLLHGLGLPWPPPPSSETNRHLEASARGFDVNRAPSLSAAGGAAEEDEEQDEAAAA AASSSPNNSASSFPTDFSAQGQVAPGADRACSRASDEDDGGSARKKLRLSKEQSAFLEDS FKEHATLNPKQKLALAKQLNLRPRQVEVWFQNRRARTKLKQTEVDCEYLKRCCETLTEEN RRLQKELSELRALKTVHPFYMHLPATTLSMCPSCERVASNSAPAPASSPSPATGIAAPAP EQRPSSFAALFSSPLNRPLAAQAQPQPQAPANS
	ZmHD-Zip46	MKRPRGASPPLAAMTNPNDDGYGVVGMEADADADADEEMMACGGGGEKKRRLSSEQVRAL ERSFEVENKLEPERKARLARDLGLQPRQVAVWFQNRRARWKTKQLERDYSALRQSYDALR HDHDALRRDKDALLAEIKELKAKLGDEEAAASFTSVKAEPAASDGPPPVGVGSSESDSSA VLNDADPPVAEAPVPEVRGTLLDAPGAVAANHGGVFFHGSFLKVEEDETGLLDDDEPCGG FFSVEQPPPMAWWTEPTEHWN
	ZmHD-Zip47	MSFGGMFDGAGSGVFSYDATGGGTGMHNPGRLVPAPPLPKPGGFGATGLSLGLQTNMEGA QLGDLGRMGLIGGGGSGSGGDGDSLGRGREDEIDSRSGSDNVDGASGDEIDPDNSNPRRK KKRYHRHTPQQIQELEAVFKECPHPDEKQRMELSKRLNLESRQVKFWFQNRRTQMKTQIE RHENALLRQENDKLRAENMTIREAMRNPICANCGGAAVLGEVSLEEQHLRIENARLKDEL DRVCALAGKFLGRPISSGSSMSSSLQGCSGLELAVGSNNGYGPGPLGASALQPLPDLLGA GLPGPVGSAAMRLPMGIGALDVALHGAAADGIDRTVLLELALAAMEELMKVAQMDEPLWL RSPDGSGLEALNLDEYHRAFARVFGPSPAGYVT…
	ZmHD-Zip48	MEGDDDGPEWMMEVGGAGATGKGKGGALDKNKKRFSEEQIKSLESMFATQTKLEPRQKLQ LARELGLQPRQVAIWFQNKRARWKSKQLERDYSALRDDYDALLCSYESLKKEKHTLLKQL EKLAEMLHEPRGKYSGNADAAGAGDDVRSGVGGMKDEFADAGAAPYSSEGGGGGKFAHFT DDDVGALFRPSSPQPSAAGFTSSGPPEHQPFQFHSGCWPSSTEQTCSSSQWWEFESLSE
	ZmHD-Zip49	MVTAKEAAAAAAAMDASKYVRYTPEQVEALERLYYECPKPSSLRRQQLVRDCPVLASVDP KQIKVWFQNRRCREKQRKESSRLQAVNRKLTAMNKLLMEENDRLQKQVSQLVYENGYYRQ QTQSAGLATTDTSCESVVTSGPQNVAAVLPQAQPRDAGPAGLMSIAEETLTEFLSKATGT AVEWVQMPGMKPGPDSIGIIAISHGCPGVAARACGLVGMEPAKVAEVLKDRPLWLRDCRS MEVVNVLPAGTSGTVELLYMQLYAPTTLAPARDFWLLRYTSILDDGSLVVCERSLGANQG GPSMPLVQPFVRGEMLPSGFLVRPSDGGGSVIHIVDHMDLEPWSVPEVVRPLYESSAMVA QKMSMAALRYLRQVAHEDTAHSVVTGGWGRQPA…
	ZmHD-Zip50	MDFGDEPEGSDSQRQRKRYHRHTPRQIQQLEAMFKECPHPDENQRAALSRELGLEPRQIK FWFQNRRTQMKAQHERADNCFLRAENDKIRCENITMREALKNVICPSCGGPPVAEDFFDE QKLRMENARLKEELDRVSSITSKYLGRPFTQMPPVPTMSVSSLDLSVGGMPGQGLGGPSL DLDLLSGCSSGLPYHMPAPVTEMERPMMVDMATRAMDELIRLAQAGEQIWVQGMPGDARE VLDVATYDSLFAKPGGAFRPPEINVEGSRDSGLVFMSAVALVDVFMDTNKWMEFFPGIVS KAQTVDVLVNGLCGRSESLIMMYEELHIMTPVVPTRELSFLRYCKQIEQGLWAVADVSLD GQRDAHYGVPSRSRRMPSGCLIADMSNGYSKVI…
	ZmHD-Zip51	MMPQASASLDLGLSLGLTLTSQGSLSSSTTTAGSSPWAAALSSVVADVARARGDAYAQHH AGAAMTMRASTSPDSGDTTTAKREREGELERTGSGGVRSDEEDGADGGAGGRKKLRLSKD QAAVLEECFKTHSTLNPKQKVQLANRLGLRPRQVEVWFQNRRARTKLKQTEVDCEYLKRW CDRLADENKRLEKELADLRALKAAPPSSAAAQPASAAATLTMCPSCRRVAAAASHHHQPP PPQCHPKPTVAAGGGSVVPRPSHCQFFPAAAVDRTSQGTWNTAAPPLVTRELF
	ZmHD-Zip52	MAPQSLDLGLSLGLGVAAFQPSSFCHPGNAVVVPAAAEREASPAAAEERERRCSPAGSPV SSGSGSGNKRGAAERSAGAGAGSGDEDDDGAARKKLRLSKDQAAVLEECFKTHHTLTPKQ KVALASSLGLRPRQVEVWFQNRRARTKLKQTEVDCEYLKRWCEQLAEENRRLGKEVAELR ALSAAPAAPLTTLTMCLSCRRVASSSPPSSSSSPNIPGAAAASGGSMASPAAAAATLPAH RQFFCGFRDAGAAAAAYGTASSGLAKPVRAAR
	ZmHD-Zip53	MAQEDVHLDDAGLALGLSLGGGGGGGASAAARHGTSRSRLSTEAPRTLEPPSLTLSMPDE ATATATGGSGGSGGAARSVSSRSVEGVKRERVDDAEGERASSTAAAARAGAGAEDDDDGS TRKKLRLTKEQSKLLEDRFKDHSTLNPKQKIALAKQLKLRPRQVEVWFQNRRARTKLKQT EVDCELLKRCCESLSEENRRLQRELQELRALKQLAGPHPHQAPSSSPAAATQGVPVPVPV PPPLYVQMQMQLPMPAATLSLCPSCERLRGGPKAEPDRPQAATHRFFNPFTHSAAC
	ZMHD-Zip54	MKRQSKRPTASRDSPETVDKQLALAESLTARKTEPDELGEKKRRLAPDQVRALERCFEAD NRLDPDRKARVARDLALNPRQVAVWFQNRRARWKAKALHRDFAALRARHDALRRDKDALA AEIRELRQKLAEPAAVKTEATGSDTAEARPTTTTTAGAPAPPAGGCKDGSSDSDSSVVLN DDVDASPYSGAAFEQPGAFAGFGAPFLAASAAAAPPPTGCSSPPVFETKWQHGPTTYAFE SYKSCCAGYGFTEEWLASSDVVGSDGAAGFFSEDHASSLNFSWCASGAQDWE
	ZmHD-Zip55	MRPMASNGMASSLSPFFPPNFLLQMQQTPSDHDPQEHHHLPAPPLHLHHNPFLPSSQCPS LQDFRGMAPMLRKRPTMYCGADDVGVGGEEASCGATNEDEVSDDGSLQAVGPGEKKRRLN VEQVRTLEKNFELGNKLEAERKLQLARALGLQPRQVAIWFQNRRARWKTKQLEKDYDALR RQLDAVKADNDALLSHNKKLQAEILALKGREAAGGSSELINLNKETEASCSNRSEDSSEI NLDISRTPPASEGPMDHPPPPPPHHAAGGGLIPFYPSVGGRHSIAAGVGMDQLLHASTPK LEQHGDGCAVAVQAAETAGSFGNLLCGVDETPPFWPWADHHHFH
	ZmHD-Zip56	MNKLLMEENERLQKQVSQLVHENAHMRQQLQNTSLANDTSCESNVTTPPNPIRDASNPSG LLAIAEETFTEFLSKATGTAIDWVQMPGMKPGPDSVGIVAISHGCRGVAARACGLVNLEP TKGIEILKDRPSWFRDCRSLEVFTRFPAGNGGTIELIYMQMYAPTTLVPARDFWTLRYTT TMEDGSLVVCERSLSGSGGGPNAASTQQFVRAEMLPSGYLVRPCEGGGSIVHIVDHLDLE AWSVPEVLRPLYESSRVVAQKMTTVALRHLRQIAQETSGEVVYALGRQPAVLRTFSQRLS RGFNDAISGFNDDGWSVMGGDGIEDVVIACNSTKKIRNTSNAGITFGAPGGIICAKASML LQSVPPAVLVRFLREHRSEWADYNIDAYLASSL…
	ZmHD-Zip57	MTPARRMPAMIGRNNGVAFGSSSALSLSQADFLDSHHLQQAFEQQLFEQIPAAAVDSSDN IIHGRSDALVDEFESKSCSENPDGTASGDDGQGDEDPNQRPNKKKRYHRHTQHQIEEMEA FFKECPHPDDKQRKELSRELGLEPLQVKFWFQNKRTQMKNQHERQENAQLRAENDKLRAE NMRYKDALGTASCPSCGGPAALGEMSFDEHHLRLENARLRDEIDRISGIAAKHVGKPMVS FPVLSSPLAARSPFDLAGAYGVQPPGGGGGLGAADHLFGGAAGDLLRSVSAGQLSADKSM IVELAVAAMDELLRMARVDAPLWNGGVAGVPQQLDEEEYGRTFPGGLGPRQYGLRPEASR DDAVVIMTRDSLVEILMDANRFAAVFSSIVSRA…
	ZmHD-Zip58	MPGGLMTPGRNMPTAAAMIGGLASYAASFGQNMMDGHHQLAMMQQQHQNHGQQQAATSES DARGPRHDELLMESKSGSDNMEGGARSGGSGGEELQEEDLGLRQPARKKRYHRHTQHQIQ ELEAFFKEYPHPDDKQRKELSRELGLEPLQVKFWFQNKRTQMKTQQERHENMQLRAENEK LRAENARYKDALANASCPSCGGPAATAVIGEMSFDEHHLRVENARLRDEVDRISTIAAKY VGKPAGSLLLLPPNNLSNNVSGPALSSHHHLLPGGTDVFGGLHRHAGGGFDFDKGLVVEL AVAAMEELVRMALLGEPLWIPALAVDGATTETLNEEEYARGFFPRGVGPKLPELRSEASR EAVVVIMNHVSLIEMLMDVNQWSTLFSSIVSRA…
	ZmHD-Zip59	MDRPGHHQHHFFMPPPPQQQQQQLCVPMMDDPSSFLAELMGVGGGGGGGPSSSARGERKR RFTEEQIRSLESTFRARHGHAKLEPREKAELARELGLQPRQVAIWFQNKRARWRSKQLEH DYAVLRAKFDDLHARVESLRRDKLALSTQLFAWCARVHDQLNELSERLRDREDLAAAGCG GGVTTASSSCCCDGGGGGGEGAEDDKGNVAALGLGCVAVNMEPQESCGLVGSCATPADVS VESECDDHRLDYGDGFPDSYCAMPELWESWPLVEWNAVA
	ZmHD-Zip60	MFKEFHHPDEKQRAQLSRQLGLDPRQVKFWFQNRRTHLKNQLERQENARLKHENDKLRVE NLSIREAIRDLVCSCCGGPAVLGELSPEEHQLRLENARLRDELARVCTVTSKFIGKPMSH MELLLAKEPHPMTGSSLELAVAVGVGSSVPSSKMPVSTISELAGSTSSSTGTVTTPMVTA SLPMVSIDKSKFAQLAVSAMNELVKMARMNEPLWIPTIPSPGSPIMETLNFKEYLKAFSP CVGVKPTGFVSEASRESGIVTIDSSAALMEVFMDERRWSDIFYCIVAKASIVEEILPGVA GSRNGALLLMQAELQMLSPLVPIREVTFLRFCKQLAEGAWAVVDVSIDGLQTDQCLATNT KCRRLPSGCVLQDTPNGCKVTWVEHAEYPEASV…
	ZmHD-Zip61	MDGPSAWQEGRLPSLLQVPDLTNRSTQPNLLLDNQQLQLLQQQHLLDQIPATTAESGDNM GRGGGGVSDPLLGDEFESKSGSENVDGGVSVDELQDPNQRPSKKKRYHRHTQHQIQELEA FFKECPHPDDKQRKELSRELGLEPLQVKFWFQNKRTQMKNHHERQENSQLRSENEKLRAE NMRYKEALSSASCPSCGGPAALGEMSFDEHHLRVENARLREEVDRISSIAAKYVGRPMVP FPVLSSPLAGAGARAPALPPLDMAPPYGAAADMFGGGGVVAAAGAAGAGDLLLRGAAVQS DADKPMIVELAVAAMEELVRMAQLDEPLWNAPAGLDGSAEEETLNEEEYARLFPGGLGPK PYGLNSEASRDSAVVIMTHANLVEILMDVNQYA…
Glycine max	Gmhdz1	MSFHDTSNTGLGLGLGLGLVSFHDQSGNCMKSTNNDPMRESHKIKKVENPSSKCNNTYPS LTLGPPDDDDGDDDDEVNNNNQPSSKTESYEYFRPQVSSPSAVSSFSNSSSIKRERDQVL GGEEFEVVVEKVPTRVVGDVDEDGNPRKKLRLTKEQAAVLEENFREHSTLNPKQKQELAM KLNLRARQVEVWFQNRRARTKLKQTVSDCELLKKCCDTLTVENKKLQKELQELKSMQATP VPLYMQIPAATLSICPSCERICGGNENNGDNNNNGSSHTTTLLIGSKTHHHSFYKSNNYP FPHSSSAAC
	Gmhdz2	MASGKLYAGSNMSLLLQNERLPCSSEVLESLWAHTSNPASFQGSKSVVDFENVNGSRVTD RPFFQALEKEENCDEDYEGCFHQPGKKRRLTSEQVQFLERNFEVENKLEPERKVQLAKEL GLQPRQVAIWFQNRRARFKTKQLEKDYGVLKASYDRLKGDYESLVQENDKLKAEVNSLES KLILRDKEKEENSDDKSSPDDAVNSSPHNNKEPIMDLLISKNATTSENGTEVSTLPLPIM VTCKQEDANSAKSDVLDSDSPHCTDYGNHPSSFVEPADSSHAFEPEDHSEDFSQDEEDNL SENFLTLPSSCCLPKVEEPCYDDPPENSCNFGFHVEDQTFCFWPY
	Gmhdz3	MAFFPANFMLQTPHHDDHHHQPPPSLTSILPTCAPQEYHGGVTFLGKRSMSFSSGIEHGE EVNAEEDLSDDGSQAGEKKRRLNMEQVKTLEKSFELGNKLEPERKMQLARALGLQPRQIA IWFQNRRARWKTKQLEKDYDVLKRQYEAVKSDNDALQAQNQKLQAEILALKSREPTESIN LNKETEGSCSNRSENSSDIKLDISRTPAIDSPHSTHQQSRPLFPPSSARPAGVAQLFQTS SRPDLPSCQKIDQMVKEESLSNMFCGMDDQSGFWPWLEQQHFN
	Gmhdz4	MNHRQPFQDHMMLMSQLLPADAYTQIIAQQGDTKKPRRRRNKKNKGGENAASEANKKRKL SDDQVNLLEQNFGNEHKLESERKDRLAMELGLDPRQVAVWFQNRRARWKNKKLEEEYSNL KKNHEATLLEKCRLETEVLKLKEQLSEAEKEIQRLLESAERVPSNSSSSSQSQSMEAVDP PFFGEFGVDGYEDDVFYVPEIHYINGMEWINLYM
	Gmhdz5	MGLDQDANSSGLHLVLGLSLTATVKETTQSTKPDDDHHLCVIKPTPTKPYPPNEPSLTLG LSGESYHVTKQVLRNNVYCEDPLELSRQTSPHSVVSSFSTGRVVKRERDLSCEDIEVEAE ERVSSRVSDEDEDGTNARKKLRLTKEQSALLEESFKQHSTLNPKQKQALARRLNLRPRQV EVWFQNRRARTKLKQTEVDCEFLKKCCETLKDENRRLKKELQELKALKLAQPLYMPMPAA TLTMCPSCDRLGGVNDNGSNKSPFSMAPKPHFYNPFANPSAAC
	Gmhdz6	MTVQKEDLGLSLSLSFPLLSSSPSSHNPQKPSWNDPIFTSSGEAGSFLRGIDVNRLPSVV DCEEEAGVSSPNSTVSSVSGKRSERETNGEENDTDRACSRGIISDEEDAETSRKKLRLSK DQSIVLEESFKEHNTLNPKQKLALAKQLGLRARQVEVWFQNRRARTKLKQTEVDCEFLKR CCENLTEENRRLQKEVQELRALKLSPQFYMHMTPPTTLTMCPSCERVAVPPSSAVDPATR HHHVPPSHPRAFPIGPWARPFDALRPRS
	Gmhdz7	MFDTNMFDSHPHLLDMSPPHKTTCSESDLAKPCRDDEYETKSITDTMDAPSGDDQDPNPR PKKKGYRRHTQRQIEEMEAFFKQCPHPDDKQRKELSRELGLEPLQVKFWFQNKRTQMKTQ HERNENAILKAENEKLRAENSRYKEALTNATCPNCGGPAALGEMSFDEQHLRIENARLRE EIDRISGIAAKYVGKPVTSSYSNLSSLNNNHVPVGNYGSQSGTVGEMYGGSDLFRPLPAP ADADKPMIVELAVAAMEELTRLAQAGEPLWVPSNHHSEILNEDEYLRTFPTRGLGPKPLG LRSEASRESVVVIMNHINLIDILMDVNQWSTVFCGIVSRALTLEVLSTGIAGNYNGALQV MSSEFQVASPLVPTRENYFVRYCKQQPDGIWAV…
	Gmhdz8	MWHKTCNEMAFFPANFMLQTPHHDDHHHHQPPPSLTSILPTCAPQEYHGGVTILGKRSMS FSSGIEHGEEANNAEEDLSDDGSQAGEKKRRLNMEQVKTLEKSFELGNKLEPERKMQLAR ALGLQPRQIAIWFQNRRARWKTKQLEKDYDVLKRQYEAVKSDNDALQAQNQKLQAEILAL KSREPTESINLNKETEGSCSNRSENSSDIKLDISRTPAIDSPHSTHQQQPSRPFFPPSSV RPAGVAQLFQTSSRPELASCQKIDQMVKEESLSNMFCGMDDQSGFWPWLEQQHFN
	Gmhdz9	MASGKLYAGSNMSLLLQNERLPCSSEVLESLWAQTSNPASFQGSKPVVDFENVSGSRMTD RPFFQALEKEENCDEDYEGCFHQPGKKRRLTSEQVQFLERNFEVENKLEPERKVQLAKEL GLQPRQVAIWFQNRRARFKTKQLEKDYGVLKASYDRLKSDYESLVQENDKLKAEVNSLES KLILRDKEKEENSDDKSSPDDAVNSSSPHNNKEPMDLLIISKNATTTTTSENGTKVLSPL PLPIMVTCCKQEDANSAKSDVLDSDSPHCTSFVEPADSSHAFEPEDHSEDFSQDEEDNLS ENLLMTFPSSCCLPKVEEHCYDGPPENSCNFGFQVEDQTFCFWPY
	Gmhdz10	MNHQLIEDHMMLFPWLCPGGAFTEVTPQQGENNKPRHKRNRKNRGGENGTIITKKRKLTV EQISLLERNFSNEHKLESERKDQLALELSLDPRQVAVWFQNRRSRWKTQKLEEEYSNLKN VHETTMLDKCHLENEVLKLKEQLLETKKEIEQLLERGEKAPSNNSSSSQSMEEAVNPPFL GEFRVEEYDDGDVFYIPETHHINGMEWINLYN
	Gmhdz11	MELALSLGDTSKSFTFLDKAAVNLPTNKDPPGLFSLAPSFAATAAAADKRSDAAERRGFS SDPPVQLDLLPFSPGGAARVLDVNLFRAATAEDGDDGTSLSSSPNSAVSPFQMDFCTRNC NAEFGGRNKREQQEAEGRASDDDENGSTRKKLRLSKEQSAFLEESFKEHTTLNPKQKLAL AKQLNLRPRQVEVWFQNRRARTKLKQTEVDCEYLKRCCETLTEENRRLQKELQELRALKT SQPFYMQLPATTLTMCPSCERVATNSTTTNQTTTVNNNASQIPVELSLSKPRILPFPNGQ AQAHQIASS
	Gmhdz12	MSFGGFLDDKSGSGGARINNFSDIPYNNNNVTNTTTTNNNNNDRMPFGAISQPRLVTTTP TLAKSMFNSPGLSLALQTSIDGQEDVNRMAENSFEPNGLRRSREDEHESRSGSDNMDGGS GDEHDAADNPPRKKRYHRHTPQQIQELEALFKECPHPDEKQRLELSRRLCLETRQVKFWF QNRRTQMKTQLERHENTLLRQENDKLRAENMSIRDAMRNPMCSNCGGLAIIGEISLEEQH LRIENARLKDELDRVCALAGKFLGRPVSSLPSLELGMGGNGFAGMPAATLPLAQDFAMGM SVSMNNNALAMVSPPTSTRPAAAGFDRSVERSMFLELALAAMDELVKMAQTGEPLWMRNV EGGREILNHEEYVRNFTPSIGLRPNGFVSEASR…
	Gmhdz13	MSEKDDGLGLGLSLKLGWGENDDDNNNNLNHHQQQQYPFYVHKPPQSVPNQRASFNNLFH FHDRSSETRSFLRGIDVNLPPPPPSAVVDDENAVSSPNSTISSISGKRSEREGNGDENER TSSSRGGGSDDDDGGACGGDGDGEASRKKLRLSKEQALVLEETFKEHNSLNPKQKQALAK QLNLMPRQVEVWFQNRRARTKLKQTEVDCEYLKNCCENLTEENRRLQKEVQELRALKLSP QLYMNMNPPTTLTMCPSCERVAVSSTSFSSSATMPSAPPPANLNPAGPTIQRPVPVNPWA AMLNQHRGRP
	Gmhdz14	MELALSLGDTPKTVSLATKNDSVSLCIALADDKRGSSYPPVQLDLLPSTPVLPFSHSHLR IPWLSDALNCFIMFVYTTYIYSGVVDDTDDGAALSSPNSAVSSFQMDYCVRNNRKSSEGA SDDDENGSSRKKLRLSKQQSAFLEDSFKEHTTLNPKQKLALAKQLNLRPRQVEVWFQNRR ARTKLKQTEVDCEYLKRCCESLTEENRRLQKELQELRALKTCQPFFMQLPATTLTMCPAC ERVATNTATGAAAAAASTTTTNNNNASAPTNNNTQNIALT
	Gmhdz15	MELKERDLDRELETDMDWHHGTKPLVPRPETLSFFYNYNYNSPYPGVEVKQAALMETGEG SVPALMDSRNKEKKKRLTNNQIELLERSFQEEIKLDPERKMKLSRELGLQPRQIAVWFQN RRTRWKTKQLEHLYDVLKHQYDVVSNEKQKLQEEVMKLKAMLSKEQGFGKQTFGCYTEIS GEETVESTSEGLTLRGKSNIEHVADQGYCSFTVEDYNTTVLLPPHCHWPAVPY
	Gmhdz16	MGFDISKPGLRLGLENCMKTNEQSQRQRQSQKKKETDPCNKAYPSLKSPSAVSSFSNSSS IIKREREQLELEVEKISLSRDFVDVDENGNPKKKLRLTKEQSAVLEDSFKEHYTISPKQK QELAKKLNLRTRQVEVWFQNRRARTKLKQTEVERELLKKCCETLTEENKMLEKELQELKS TKTSMGPFYMQLPVESLRICPSCERISGGNNGSSPTTALLEAPKAHKDQPFYKNNYTFTQ SSAAFAS
	Gmhdz17	MMTVSSACKDGSKVALDNGKYVRYTPEQVEALERLYHECPKPSSLRRQQLIRECPILSNI EPKQIKVWFQNRRCREKQRKEASRLQAVNRKLTAMNKLLMEENDRLQKQVSHLVYENSFF RQQTHNNATLATTDTNTSCESVVTSGQRNLTPQQHPPRDASPAGLLSIAEETLAEFLSKA TGTAVEWVQMPGMKPGPDSIGIVAISHGCPGVAARACGLVGLEPARVAEILKDRLSWFRD CRTVDVLNVMSTGNGGTIELLYMQLYAPTTLAPGRDFWLLRYTSLLEDGSLVVCERSLNN TQNGPAMPPVQHFVRADMLASGYLIRPCEGGGSIIHIVDHMVLEPWSVPEVLRPLYESSM LLAQRTTMAALRHLRQISQEVSQPSVTGWGRRP…
	Gmhdz18	MAGGSVFCSTSSSSNLTTTTQPPLDSLFLSASSPFLGSRSIVSFGDVQGGKGCNDSFFSS YDEHGDHEDMDEYFHQPEKKRRLSVEQVRFLEKSFDEENKLEPERKIRLAKELGLQPRQA SYNDLKANYDNLLREKVKLKAEVARLTEKVLGRKKNEGNLEQAETNGLQEPLQKSLADSA SEGEGSKVSIGACKQEDINSAKSDIFDSSESPHCTDGIHSALLETGDSSYVFEPDQSDVS QDEEDNLSKTLLPHFIFPKLEDVDYSDLPHGSCNFGIPEEDQAIWSWPY
	Gmhdz19	MMEGDENIQASSKGKYVESFNCSEAPRKKSKKIENKRRFSDEQIRSLECIFESESKLEPR KKMQLARDLGLQPRQVAIWFQNRRARWKSKRIEQEYRKLKDEYDNLASRFESLKKEKDSL QLELQKLSDLLEACQDDGREDKAGKENSIEDGGSGSGYSSWKPEAKPRFSNEGLEERIGV YSDDQNENSIIRGGEKSEDKGHQLLRMDDHAEMPLASLEKWYSGVDPSGILDQSCSSSQW LDFWT
	Gmhdz20	MAGSGSAFSNITSFLRTQQPSSQPLDSSLFLSAPSSAPFLGSRSMMSFEGEGGKGCNGSF FRAFDMDDNGDECMDEYFHQPEKKRRLSASQVQFLEKSFEEENKLEPERKTKLAKDLGLQ PRQVAIWFQNRRARWKNKQLEKDYETLHASFESLKSNYDCLLKEKDKLKAEVASLTEKVL ARGKQEGHMKQAESESEETKGLLHLQEQEPPQRLLLQSVSEGEGSKVSSVVGGCKQEDIS SARSDILDSDSPHYTDGVHSALLEHGDSSYVFEPDQSDMSQDEEDNLSKSLYPSYLFPKL EEDVDYSDPPESSCNFGFPEEDHVLWTWAYY
	Gmhdz21	MMVQKEDLGLSLSLNFPHHSTPNPQHLSLMSSSTHSSSPSGFNPQKPSWNEAFASSDPDR NSDTCRGETRSFLRGIDVNRLPSAVDAEEEAGVSSPNSTVSCVSGKRSEREPNGEEHDMD RACSRGISDEEDAETSRKKLRLSKDQSAILEESFKEHNTLNPKQKLALAKQLGLRPRQVE VWFQNRRARTKLKQTEVDCEVLKRCCENLTEENRRLQKEVQELRALKLSPQFYMQMSPPT TLTMCPSCERVAVSSSAVGSATRHHPMAHAHAHARPMPNGPWASAAPIPHRPFDAFHQ
	Gmhdz22	MLAANSGLQLILGLALTATTTTTPSSPPSISNKLDHVDHHHHLITLRPTTKSSYNSSEAE PSLTLGLSRESYLKVPKSIIGHNNNKVSSCDDPLDLSTQTNSPHHSAVSSFSSGRVKRER DLSCEEVVDAKEIDQRDLSCEGIIRATEEEEDGAATRKKLRLTKEQSALLEESFKQHSTL NPKQKQALSKQLNLRPRQVEVWFQNRRARTKLKQTEVDCEFLKKCCETLTDENRRLQKEL QELKALKLAQPLYMPMPAATLAMCPSCERLGGSAVNGAGGSPKTSFSMAPKPHFFNPFAN PSAAC
	Gmhdz23	MALCMQSQQRDSASNKLLMDCGKYVRYTPEQVEALERVYVECPKPSSSRRQQIIRECPLL ANIETKQIKVWFQNRRCREKQRKEASRLQTVNRKLSSMNKLLMEENDRLQKQVSQLVYDN GFMKQQIHTASATTTTTTDNSCESVVVSGQHQPQNPKTQHPQWDANNPAGLLAIAQETLV EFLSKATGTAVNWVQMIGMKPGPDSIGIVAVSRNCSGVAARACGLVSLEPTKVAEILKDR PSWYRDCRCLNVLSVVSAGNGGTIELMYMQTYAPTTLAAARDFWTLRYSTSLEDGSLVIC ERSLTSSTGGPTGPAASNFIRAEMLPSGYLIRSCEGGGSIIHIVDHVDLDVWSVPEVLRP LYESPKFLAQKLTTAALRHARQIAQESSGDVHY…
	Gmhdz24	MKRLGSSDTLGALMTICPPTDEHSPRNNHVYGKEFQSMLEGLDEEGCVEEAGHHSEKKRR LNVDQVKALEKNFEVENKLEPDRKVKLAQELGLQPRQVAVWFQNRRARWKTKQLERDYGV LKANYGSLKLNFDTLQQDNEALLKQIKELKSRLVQEENNNNTESDVSVKEEMIATLQDSN PLCESAIPGSDSKELSYECFNKSDEVGGGSVFPVDFKDGSSDSDSSAILNEENNNHSPNN NAAISSCGVLQSHGLLSSPSSSSMNNCFQFQKQYQTTTQYVKMEEHNFLSADEACNFFSD EQAPTLQCQFSLSDDVVDEVSRHRAQSMVYQCHIIEGSDVIMMCQ
	Gmhdz25	MEYGGSQSPGEQDGSDSQERRKRYHRHTANQIQRLESMFKECPHPDEKQRLQLSRELGLA PRQIKFWFQNRRTQMKAQHERADNCALRADNDKIRCENIAIREALKNVICPSCGGPPLND DSYFNDHKLRLENAHLKEELDRVSSIAAKYIGRPISQLPPVQPIHISSLDLSMASFGNQG MVGPAPAPSLNLDLLPAGTSSSMPNLPYQPPCLSDMDKSLMSDIASNAMEEFLRLVQTNE PLWLKSNVDRRDVLSSDAYDRMFSKPNTRSKNPNVRIEASRDSGVVLLNSLALVDMFMDP NKWIQLFPTIVSVARTIQVISSGVMGSCSGSLQLMYQELQVLSPLVSTREFYFLRYCQQI EQGTWAVMDVSYDFPQDSHFAPQFRSHRCPSGC…
	Gmhdz26	MMAVSSACKDGSKVALDNGKYVRYTPEQVEALERLYHECPKPSSLRRQQLIRECPILSNI EPKQIKVWFQNRRCREKQRKEASRLQAVNRKLTAMNKLLMEENDRLQKQVSHLVYENSFF RQQTHNNNATLATTDTNTSCESVVTSGQRNLTPQQHPPRDASPAGLLSIAEETLAEFLSK ATGTAVEWVQMPGMKPGPDSIGIVAISHGCPGVAARACGLVGLEPTRVAEILKDRLSWFR DCRTVDVLNVMSTGNGGTIELLYMQLYAPTTLAPGRDFWLLRYTSLLEDGSFVVCERSLN NTQNGPAMPPVQHFVRADMLPSGYLIRPCEGGGSIIHIVDHMVLEPWSVPEVLRPLYESS MLLAQRTTMAALRHLRQISQEVSQPSVTGWGRR…
	Gmhdz27	MCMMEGDENIQASTKGKNVESFTSLEAPRKKSKKIENKRRFSDEQIRSLECIFESESKLE PRKKMQLARDLGLQPRQVAIWFQNRRARWKSKRIEQEYRKLKDEYDNLASRFESLKKEKD SLQLELQKLSDLVVTSQDGGREDKDGKENSIEDGGSGSGYSSWKPEAKKPRFSNDEGLEE RIGVYSDDQNENSIIRGVEKSEDKGHQLLRMDDHDHADMPLASLEKWYSGVDPSGILDQS CSSSQWLDFWT
	Gmhdz28	MAAGTVFCAAATAASNLTTTTFLHNQTPPSTSSQPPLDSLFLSASSPFLGSRSIVSFGDV QGGKGCNDSFFRPYDENGDEDMDEYFHQPEKKRRLSVEQVKFLEKSFDEENKLEPERKIW LAKELGLQPRQVAIWFQNRRARWKTKQMEKDYDSLQASYNDLKANYDNLLREKDKLKAEV ARLTEKVLGREKNESHLEQAETNGLQEPLHKSLVDSASEGEGSKVTFEACKQEDISSAKS DIFDSSESPQYTDGVHSALLETGDSSYVFEPDRSDVSQDEEDNLSKTLLPHYIFPKLEDV DYSDPPHGSCNFGIPEEDQAIWSWPY
	Gmhdz29	MSCKDGSRNGIGMDNGKYVRYTPEQVEALERLYHDCPKPSSIRRQQLIRECPILSNIEPK QIKVWFQNRRCREKQRKESSRLQAVNRKLTAMNKLLMEENDRLQKQVSQLVYENGYFRQH TQITTQATKDTNCESVVTSGQQHNLITQHPPRDASPAGLLSIAEETLAEFLSKATGTAVE WVQMPGMKPGPDSIGIVAISHGCTGVAARACGLVGLEPTRVAEILKDQPLWFRDCRAVDV LNVLPTANGGTIELLYMQLYAPTTLAPARDFWLLRYTSVLEDGSLVICERSLKNTQNGPS MPPVQHFVRAEMLPSGYLIRPCEGGGSIIHIVDHMDLEPWSVPEVLRPLYESSTVLAQKT TMAALRHLRQISHEVSQSNVTGWGRRPAALRAL…
	Gmhdz30	MSCKDGSRNGIGMDNGKYVRYTPEQVEALERLYHDCPKPSSIRRQQLIRECPILSNIEPK QIKVWFQNRRCREKQRKESSRLQAVNRKLTAMNKLLMEENDRLQKQVSQLVYENGYFRQH TTQNTKQQPTKDTSCESAVTSGQQHNLTTQHPPRDASPAGLLSIAEETLAEFLSKATGTA VEWVQMPGMKPGPDSIGIVAISHSCTGVAARACGLVGLEPTRVAEILKDRPLWFQDCRAV DVLNVLPTANGGTIELLYMQLYAPTTLAPARDFWLLRYTSVLEDGSLVICERSLKNTQNG PSMPPVQHFVRAEMLPSGYLIRPCEGGGSIIHIVDHMNLEPWSVPEVLRPLYESSTVLAQ KTSIVALRHLRQISHEVSQSNVTGWGRRPAALR…
	Gmhdz31	MGVNMSNTPPHTKDLFSSSSLSLSLAGIFRHAGEAAETSGMEVAGGNEVRREDTVEISSD NSGPVRSRSEEDFDGEGLHEDDDDGDDKNRKKKKRKYHRHTAEQIREMEALFKESPHPDE KQRQQLSNQLGLAPRQVKFWFQNRRTQIKAIQERHENSLLKTELDRLREENKAMRETINK SCCPNCGMVTATIDASMSTEEKQLLIENAKLKAEVEKLRTALGKFSPRTTSPTTSSAGHH DEEENRSSLDFYNGIFGLDKSRIMDIANRATEELIKMANMGEPLWVRSVETGRDILNYDE YVKEFEVENSGSERPKTFIEASRETEVVFMDLPRLLQSFLDVNQWKEMFPCLISKAATVD VICNGEGSNRNGAVQLMFAELQMLTPMVPTREV…
	Gmhdz32	MEYTYSAGVEAETHTSSSTTPSRSKKRNNNTRRFSDEQIKSLETMFESESRLEPRKKLQL ARELGLQPRQVAIWFQNKRARWKSKQLERDYGILQSNYNSLASRFEALKKENQTLLIQLQ KLNHLMQKPMEPGQRCTQVEAANSMDSESENGGTMKCEAEGKPSPSMEISEHLLGVLSDD DTSIKVEDFGLEDEHGLLNFAKHVDGSLTSPEDWNAFESNDLLGQSTTDDYQWWDFWS
	Gmhdz33	MSFGGLLDNKSGSGGARNNVSDIPYNNNNVTNTTTTNNDRMPFGAISQPRLVTTTPTLAK SMFNSSGLSLALQQTNIDGQEDVNRMAENTSEPNGLRRSREDEHESRSGSDNMDGASGDE HDAADNPPRKKRYHRHTPQQIQELEALFKECPHPDEKQRLELSRRLCLETRQVKFWFQNR RTQMKTQLERHENTLLRQENDKLRAENMSIRDAMRNPMCSNCGGPAIIGEISLEEQHLRI ENARLKDELDRVCVLAGKFLGRPVSSLPSSSLELGMRGNGFAGIPAATTLPLGQDFDMGM SVSMNNNALAMVSPPTSARAAAAGFDRSVERSMFLELALAAMDELVKIAQTGEPLWMRNV EGGREILNNEEYVRTFTPCIGLRPNGFVSEASR…
	Gmhdz34	MGEKDDGLGLGLSLKLGWGENNDNNNNQQQHPFNVHKPPQSVPNQRVSVNSLFHFHDRSS EMRSFFRGIDVNLPPPPPSAALAAFDDENGVSSPNSTISSISGKRSEREGNGEENERTSS SRGGGGSDDDEGGACGGDADADASRKKLRLSKEQALVLEETFKEHNTLNPKQKQALAKQL NLMPRQVEVWFQNRRARTKLKQTEVDCEYLKRCCENLTEENRRLQKEVQELRALKLSPHL YMQMNPPTTLTMCPSCERVAVSSASSSSSATMPSALPPANLNPVGPTIQRPMPVNPWAAM LNQHRGRP
	Gmhdz35	MAVLPSSSSSLELTISVPGFASSPTLLPSSSVKELDINQVPLEEDWMASNMEDEEESSNG EPPRKKLRLTKEQSRLLEESFRQNHTLNPKQKESLAMQLKLRPRQVEVWFQNRRARSKLK QTEMECEYLKRWFGSLTEQNRRLQREVEELRAIKVGPPTVISPHSCEPLPASTLSMCPRC ERVTSTADKPPSAAATLSAKVPPTQSRQPSAAC
	Gmhdz36	MEYGSGGGGSQSPGEQDGSDSQERRKRYHRHTANQIQRLESMFKECPHPDEKQRLQLSRE LGLAPRQIKFWFQNRRTQMKAQHERADNCALRADNDKIRCENIAIREALKNVICPSCGAP PLNDDCYFDDQKLRLENAHLKEELDRVSSIAAKYIGRPISQLPPVQPIHISSLDLSMASY GNQGMVGPAPSSLNLDLLPAAGTSSSSMPYHPPCLSDMDKSLMSDIASNAMEEFLRLVQT NEPLWLKSNVDARDVLSCDAYERMFHKPNTRPKNPNVRIEASRDSGVVLMNTLALVDMFM DPNKWIQLFPTIVSVARTIQVISSGMMGSCSGSLQLMYQELQVLSPLVSTREFYFLRYCQ QIEQGTWAVMDVSYDFPQDSHYAPQFRSHRCPS…
	Gmhdz37	MDCGKYVRYTPEQVEALERVYIECPKPSSSRRQQIIRECPLLANIETKQIKVWFQNRRCR EKQRKEASRLQTVNRKLSAMNKLLMEENDRLQKQVSQLVYDNGFMKQQIHTASATTTTDN SCESVVVSGQRQHQNPKIQHPQWDANNPAGLLAIAQETLAAFLSKATGTAVNWVQMIGMK PGPDSIGIVAVSRNCSGVAARACGLVSLEPTKVAEILKDRPSWYRDCRCLNVLSVIPTGN GGTIELMYMQTYAPTTLAAARDFWTLRYTTSLEDGSLVICERSLTSSTGGPTGPAASNFV RAEMLPSGYLIRSCEGGGSIVHIVDHVDLDVWSVPEVLRPLYESPKFLAQKLTTAALRNV RQIAQESSGEVQYGGGRQPAVLRTFSQRLCKGF…
	Gmhdz38	MKRLGSSDSLGALMTICPPTDEHSPRNNHAYGREFQSMLEGLDEEGCVEEPGHHSEKKRR LSVDQVKALEKNFEVENKLEPDRKLKLAQELGLQPRQVAVWFQNRRARWKTKQLERDYGV LKANYESLKLNYDTLQQDHEALLKEIKELKSRLVQEENNNNTESDVSVKEEMLTTTLCET AIPGSDTKELSYECFNKSDEVGGGSSVFHVDFKDGSSDSDSSAILNEENNNHSPNNNAAI SSCGVLQSHGLLLSPSSSSMNNCFQFQKQYQTTTTQYVKMEEHNFLSADEACNFFSDEQA PTLQWYCSEEWS
	Gmhdz39	MELGLSLGDSSRPLLGFMEKPREATSNQLGLGFNTTLSIGPIITRQKDHQQDEDEEYQDE ETKPNNNNNTHRTEDPNDLCSKPNNNTVLHQLDFLPQLALPWHPPSENGSLSSELGGSSR GLDVNVQPPAAEDEAARSSSPNSAASSFQMDLCIYNSRGGSSNKRDFEGEAYDQRTSSRA SDDDDNNGSGGNTRKKLRLSKEQSAFLEESFKEHNTLNPKQKLALAKQLNLQPRQVEVWF QNRRARTKLKQTEVDCEYLKRCCETLTEENRRLHKELQELRALKTSNPFYMQLPATTLTM CPSCERVATNSTSTSSSMSATINATNSGATACVKTGNNNNNNDSPSKPIGFPFGKPRFHP FVHSSQQQLHQHQSSAS
	Gmhdz40	MSCKDGSRNGIGMDNGKYVRYTPEQVEALERLYHDCPKPSSIRRQQLIRECPILSNIEPK QIKVWFQNRRCREKQRKESSRLQAVNRKLTAMNKLLMEENDRLQKQVSQLVYENGYFRQH TQITTQATKDTNCESVVTSGQHNLTTQHPPRDASPAGLLSIAEETLAEFLSKATGTAVEW VQMPGMKPGPDSIGIVAISHGCTGVAARACGLVGLEPTRVAEILKDRPLWFRDCRAVDVL NVLPTANGGTIELLYMQLYAPTTLAPARDFWLLRYTSVLEDGSLVICERSLKNTQNGPSM PPVQHFVRAEMLPSGYLIRPCEGGGSIIHIVDHMDLEPWSVPEVLRPLYESSTVLAQKTT MAALRHLRQISHEVSQSNVTGWGRRPAALRALS…
	Gmhdz41	MSCKDGSRNGIGIGMDNGKYVRYTPEQVEALERLYHDCPKPSSIRRLQLIRECPTLSHID PKQIKVWFQNRRCREKQRKESSRLQAVNRKLTAMNKLLMEEIDRLQKQVSQLVYENGYFR QHTTQNTKQQAIKDTSCESAVRSGQQHNLITQHPPRDASPAGLLSIAEETLEEFLSKATG TAVEWVQMPGMKPGPDSIGIVAISHGCNGVAARACGLVGLEPTRVAEILKDRPLWFRDCR AVDVLNVLPTANGGTIELLYMQLYAPTTLAPARDFWLLRYTSVLEDSSLVICERSLKNTQ NGPSMPPVQHFVRAEMLPSGYLIRPCEGGGSIIHIVDHMNLEPWSVPEVLRPLYESSKVL SQKTTMAALRHLRQISHEVSPSNVSGWGRRPSA…
	Gmhdz42	MGVNMSNTPPHTKDLFSSPVLSLSLAGIFRYAGEAAETSGMEMASDEVRQEDTADISSDN SGPVRSRSEEDFDCDDVHDGDDKDNDDKNRKKKRKYHRHTTEQIREMEALFKESPHPDEK QRQKLSQQLGLAPRQVKFWFQNRRTQIKALQERHENSLLKTELDKLREETKAMRETINKS CCPNCGMVTATIDASMSTEEKQLLIENAKLKAEVEKLRTALGKFSPRTTSPTTSSAGHDE EENRNSLGFYSVLFGLDKSRIMDVANRATEELIKMATMGEPLWVRSVETGREILNYDEYV KEMAAENSGSERPKTFIEASRETEVVFMDLPRLLQSFLDVNQWKEMFPCLISKAVTVDVI SNGEGSNRNGAVQLMFAELQMLTPMVPTREVYF…
	Gmhdz43	MAGEKLHEGSSMTLLLQKERLTCSPELIRSFWVQNSESSFQGSKSLANVVNVTQRPFFQG LEKEENGEDEDFGVCLNQPGKKRRLTSKQVQFLESNFEVENKLEPERKVQLAKELGMQPR QVAIWFQNRRARFKTKQLEKDYGVLKASYDVLKRDYDNLLQESDKLKEEVNSLKTRLIPR EQEEQNLDDTSCDAVNSQHKEQKDLITNTVSENGSKVPLPVTVTSKQEDANSAKSDVLDS DSPHFTDGNQFSLMEPADSSHAVEPDHSAFSQDEEDILSQNILTMPFLPKVEDVCYDEPH EDSCSFRFPVEDQTFCFWSY
	Gmhdz44	MAFFPANFMLQTPHQDDHQPPPSLNSIITSCAPQEYHGGGASFLGKRSMSFSGIELGEEA NAEEDSDDGSQAGEKKRRLNMEQVKTLEKSFELGNKLEPERKMQLARALGLQPRQIAIWF QNRRARWKTKQLEKDYDLLKRQYEAIKADNDALQFQNQKLQTEILALKSREPTESINLNK ETEGSSSNRSENSSEIKLDISRTPAIDSPLSTQQNNNNRTLFPSSARPTGVAQLFQTTPR PEIQCQKIDHMVKEESLSNMFCAIDDQSGLWPWLEQQHFN
	Gmhdz45	MALSMHKDSANNQMDSSKYVRYTPEQVEALERVYAECPKPSSLRRQQLIRECPILSNIEP KQIKVWFQNRRCREKQRKEASRLQTVNRKLTAMNKLLMEENDRLQKQVSHLVYENGYMKQ QIHTASAGTTTDNSCESVVMSGQNQQQNPTPQHPNRDANNPAGLLAIAEETLAEFLSKAT GTAVDWVQMIGMKPGPDSIGIVAVSRNCSGVAARACGLVSLEPTKVAEILKDRQSWYRDC RCVDVLSIVPTGNGGTIELLYMQTYAPTTLAAARDFWTLRYTTSLEDGSLVICERSLTSS TGGPTGPPSTTFVRAEMLPSGFLVRPCEGGGSIIHIVDHIDLDVWSVPEVLRPLYESSKF LAQKLTIAALQHIRQIAQESSGEIQYSGGRQPA…
	Gmhdz46	MEDDEACITSLSLGLGIMGGHAQKKENEQKVHCLDLSFELCPKGKEEVEEAIDVDQQQQQ HANKAKGLLCLKHPNDETSPDSNNSNNGSRKKLKLTKEQSATLEDIFKLHSTLNPAQKQA LAEQLNLKHRQVEVWFQNRRARTKLKQTEVDCEFLKKCCEKLTDENQRLKKELQELRAQK IGPTPLYIQLSKATTLTICSSCEKLLKPNEGNNKGAISNVIRNSSNKLKNSIELGGI
	Gmhdz47	MELALSLGDTSKSFTFLDKAVTLPPNKDPPGFCLAPSFAEKRSDSERGTASGSSDPPVQL DLLPFSPVLRPQQHPPSHLRIPWLTQACGGAARVLDVNLFPAATAEDGDDGTSLSSSPNS AVSPFQMDFCTRNGNAAEFGSRNKREQQEAEGRASDDDENGSTRKKLRLSKEQSAFLEES FKEHTTLNPKQKLALAKQLNLRPRQVEVWFQNRRARTKLKQTEVDCEYLKRCCETLTEEN RRLQKELQELRALKSSQPFYMQLPATTLTMCPSCERVATNSTTTNQTSIVNNNASSQIPV ELSLSKPRILPFPNGQVQAQAHQIASS
	Gmhdz48	MASVYTVDPHLFSSPFDISKQNPSTLNLAAQRRMEGHSEMGQIGESFDTSNLLGRLRDDE YESRSGSDNFDGGSGDDQDAGDDQPHKKKKKYHRHTPQQIQELEAFFKECPHPDEKQRTD LSKRLGLENKQVKFWFQNRRTQMKTQLERHENMILRQENDKLRAENSVMKDALANPTCNN CGGPAIPGQISLEEHQTRMENARLKDELNRICALANKFLGRPLSPLASPMALPPSNSGLE LAIGRNGIGGPSNFGMSLPMGFDVGDGVMGSSPGMSSMGARSPMGMMGNEIQLERSMLLD LALNAMNELIKMAQPDTSLWIKSSDGRNEVLNHDEYARLFSPYVGSKPAGYVTEATRGTG VVPASSLGIVETLMDVDRWAEMFSSMIASAATL…
	Gmhdz49	MEFGSGSPGDHHHHHDGSSDSQRRKKRYHRHTANQIQRLESMFKECPHPDEKQRLQLSRE LGLAPRQIKFWFQNRRTQMKAQHERADNCALRAENDKIRCENIAIREALKNVICPSCGGP PMNDDCYFDEQKLRLENAQLKEELDRVSSIAAKYIGRPISQLPPVQPIHISSLDLSMGTF ASQGLGGPSLDLDLLPGSSSSPMLNVPPFQPACLSDMDKSLMSDIASNAMEEMIRLLQTN EPLWMKGADGRDVLDLDSYERMFPKANSHLKNPNVHVEASRDSGVVIMNGLTLVDMFMDP NKWMELFPTIVTMARTIEVISSGMMGSHSGSLQLMYEELQVLSPLVSTREFYFLRYCQQI EQGLWAIVDVSYDFPQDNQFAPQYRSHRLPSGV…
	Gmhdz50	MYGDCQVMSSMGGNVVVNPDTLFSSSIQNSSFNFIPTMPFQPFPSMKEEDGILRGKEEVE SGSGSEQLVEDKSGNEQESHEQPTKKKRYHRHTARQIQEMEALFKECPHPDDKQRLKLSH ELGLKPRQVKFWFQNRRTQMKAQQDRADNVILRAENESLKSENYRLQAALRNVICPNCGG PCIMGADMGLDEHQVRIENARLREELERVCCLTTRYTGRPIQTMATGPTLMAPSLDLDMS IYPRHFADTIAPCTEMIPVPMLPPEASPFSEGGILMEEEKSLTLELAASSMAELVKMCQT NEPLWIRSTESEREVLNFEEHARMFAWPQNLKHRSELRTEASRDTSVVIMNSVTLVDAFL DAQKWMELFPTIVSRAKTVQIISSGASGLASGT…
	Gmhdz51	MAFPPPHGFTFNTTHEEDHHHLPPTSLNPFPSLPPQHFQGGASFMLKRSMSFSGIENKCD EVLHGDDELSDDGIFQCGEKKKRLNLEQVKALEKSFDLGNKLEPERKVQLAKALGLQPRQ VAIWFQNRRARWKTKHLEKEYEVLKKQFEAVKADNDVLKVENQKLQAELQAVKSRDWCEA GMMSHKKETEGSWSNGSDNSLEINLDHSRTLGLNSPISSQNGKNLLLPNSLNPTSITQLL QDDGLCNMFHNIDAQQNFWPWPDQQHQRFH
	Gmhdz52	MIRGIDVNSAAECDGVSSPNSAVSSVSGGDGKQSERDDDNNAAAVAGERTSCSRGSDDDD GGGSDASRKKLRLTKEQSMVLEETFKEHSTLNPKRKQALAEELNLKPRQVEVWFQNRRAR TKLKQTEVDCEYLKRCYENLTEENRRLHKEVQELRALKLSPQMYMHMNPPTTLTICPSCE RTHSFASSSTATIHSAVAATSSNRKLFGTNIRLPVSFNTRPFEGPIPRP
	Gmhdz53	MSFGGFLETKQSGGGGGRIVADIPYSNNSNNIMPSSAISQPRLATPTLVKSMFNSPGLSL ALQSDIDGKRDVNRLMPENFEQNGLRRNREEEHESRSGSDNMDGGSGDDFDAADNPPRKK RYHRHTPQQIQELESLFKECPHPDEKQRLELSRRLNLETRQVKFWFQNRRTQMKTQLERH ENSLLRQENDKLRAENMSMREAMRNPICTNCGGPAMIGEISLEEQHLRIENARLKDELDR VCALAGKFLGRPISSLTGSIGPPLPNSSLELGVGSNGFGGLSTVPSTMPDFGVGISSPLA MVSPSSTRPTTTATTTLVTPPSGFDNRSIERSIVLELALAAMDELVKMAQTDEPLWIRSL EGGREILNHDEYTRTITPCIGLRPNGFVTEASR…
	Gmhdz54	MQNSSSFSYSTQRKMEGPSEIGLIGENFDAGLMGRMRDDEYESRSGSDNFEGASGDDQDG GDDQPQRKKRYHRHTPHQIQELEAFFKECPHPDEKQRLDLSKRLALENKQVKFWFQNRRT QMKTQLERHENIMLRQENDKLRAENSLMKDAMSNPVCNNCGGPAIPGQISFEEHQIRIEN ARLKDELNRICALANKFLGKPISSLTNPMALPTSNSGLELGIGRNGIGGSSTLGTPLPMG LDLGDGVLGTQPAMPGIRPALGLMGNEVQLERSMLIDLALAAMEELLKMTQAESPLWIKS LDGEKEMFNHEEYARLFSPCIGPKPTGYITEATRETGIVIINSLALVETLMDANRWAEMF PSMIARAINLDVISNGMGGTRNGALQVMHAEVQ…
	Gmhdz55	MYNKSQNTKFDSQQQQQQQQPQQQQPQNLMEMSTQRTSSEGRNRDDQEPAAGNEVTMEAP PSGDEDQDPDEGFKRRRHTRHTLHQISEMEAFFKECPHPDEKQRKALGRELGLVPLQIKF WFQNKRTQVKSQQERYENNLLRVENDKLRAENSRYRNALSNTSCPNCGAPTTLGEMSFDE QQLRMENARQKEEIDSMSGLAAKYAAGKSASNSYYNMPSNQNQMPSRSLDLGVQHQQQQQ QEQQQQQLYCTSATYLISEIGLVAVEEINQLTLSADPLWVPGNYGSEVINEDEYLRHFPR GIGPTLLGARTESSRQTAIVMMHHMKLVEMLMDVNQWSNMFCGIVSRAVTHEVLSIGDHA RYDGAYQVMSAEFQVPSPLVPTRDNYFIRFSKK…
	Gmhdz56	MFHANMFDSHPHLLDMSPHKTTACSESDLGKACRDDEYETKSITDAMDAPSGDDQDPNPR PKKKGYRRHTQRQIEEMEAFFKQFPHPDDKQRKELSRELGLEPLQVKFWFQNKRTQMKTQ HERNENAILKTENEKLRAENNRYKEALSNATCPNCGGSAALGEMSFDEQHLRIENARLRE EIDRISGIAAKYVGKPVTSSYSNLSSLNNNHVPVGKYGSQSGTVGEMYGGSDLFRSLPAP ADADKPMIVELAVAAMEELTRLAQAGDPLWVPSNHHSEILNEEEYLRTFPNRGLGPKPLG LRSEASRESVVVIMNHINLIDILMDVNQWSTVFCGIVSRALTLEVLSTGVAGNYNGALQV MSSEFQVPSPLVPTRENYFVRYCKQQPDGIWAV…
	Gmhdz57	MTVEKEDLGLSLSLSFPQNPPTHLHLNLVSSSPSSHNPQKPSWNDPFTSSAGSSFLRGID VNRLPSVVDCEEEAGVSSPNSTVSSVSGKRSEREEANGEENDTDRACSRGIISDEEDAET SRKKLRLSKDQSIILEESFKEHNTLNPKQKLALAKQLGLRARQVEVWFQNRRARTKLKQT EVDCEFLKRCCENLTVENRRLQKEVQELRALKLSPQFYMHMTPPTTLTMCPSCERVAVPP SSAVDPAMRHHHVPPTQPRAFPIGPWATAAATIPHRPFDALRRRS
	Gmhdz58	MGLDQDANSSGLHLVLGLSLTASVKETAPSTKPDDHHLCVIKPTPTKPYPSKEPSLTLGL SGKGYHVPRNNVAINKVYCEDPLEFSRQTSPHSVVSSFSTGRVIKRERDLSCEDMEVDAE ERVSSRVSDEDEDGTNARKKLRLTKEQSALLEESFKQHSTLNPKQKQALARQLNLRPRQV EVWFQNRRARTKLKQTEVDCEFLKKCCETLTDENRRLKKELQELKALKLAQPLYMPMPAA TLTMCPSCERLGGVSDNGSNKSPFSMAPKPHFYNPFANPSAAC
	Gmhdz59	MAMVVAQHRESSSSGSIDKHLDSGKYVRYTAEQVEALERVYAECPKPSSLRRQQLIRECP ILSNIEPKQIKVWFQNRRCREKQRKEASRLQTVNRKLTAMNKLLMEENDRLQKQVSQLVC ENGFMRQQLHTPSATTTDASCDSVVTTPQHTLRDASNPAGLLSIAEETLTEFLSKATGTA VDWVQMPGMKPGPDSVGIFAISQSCSGVAARACGLVSLEPTKIAEILKDRPSWFRDCRSL EVFTMFPAGNGGTIELVYTQTYAPTTLAPARDFWTLRYTTSLENGSLVVCERSLSGSGTG PNPAAAAQFVRAETLPSGYLIRPCEGGGSIIHIVDHLNLEAWSVPEVLRPLYESSKVVAQ KMTIAALRYIRQIAQETSGEVVYGLGRQPAVLR…
	Gmhdz60	MKRLNSSDSSTALMTIFPSSSTEEHSPRNSHHMYGREFRSMLDGLDEEGCVEEPGHQSEK KRRLSVEQVKALEKNFEVENKLEPERKVKLAQELGLQPRQVAVWFQNRRARWKTKQLERD YGVLKANYDALKLNFGTLNQDNEALRKQIKELKSRLLQEENTAGSGVSVKEEEITTMPAD SEEKTMEQSKSDPPSETSNINPSSESSEEDHLNYECFNNNSDDCVVGGSAAASLLQVDFM KDGSSDSDGSSAILNEDTMYLPSSMNCFQFQKPYHHAQYVKTEEHNFLSADEACNFFSDE QAPTLQWYCPEQWS
	Gmhdz61	MAMAVAQHRESSSSGSIDKHLDSGKYVRYTAEQVEALERVYAECPKPSSLRRQQLIRECP ILSNIEPKQIKVWFQNRRCREKQRKEASRLQTVNRKLTAMNKLLMEENDRLQKQVSQLVC ENGFMRQQLHTPSAATTDASCDSVVTTPQHTMRDANNPAGLLSIAEETLTEFLSKATGTA VDWVQMPGMKPGPDSVGIFAISQSCSGVAARACGLVSLEPTKIAEILKDRPSWFRDCRSL EVFTMFPAGNGGTIELVYTQTYAPTTLAPARDFWTLRYTTSLENGSLVVCERSLSGSGTG PNPAAAAQFVRAETLPSGYLIRPCEGGGSIIHIVDHLNLEAWSVPEVLRPLYESSKVVAQ KMTIAALRYIRQIAQETSGEVVYGLGRQPAVLR…
	Gmhdz62	MFQPNLMDALEMGQNTSESEVPRILEDEFDSATKSGSENHEGASGEDQDPRPNKKKRYHR HTQHQIQEMEAFFKECPHPDDKQRKELSRELGLEPLQVKFWFQNKRTQMKTQHERHENTN LRTENEKLRADNMRYREALSNASCPNCGGPTAIGEMSFDEHHLRLENARLREEIDRISAI AAKYVGKPVVNYSNISPSLPPRPLELGVGGAGFGGQPGIGVDMYGAGDLLRSISGPTEAD KPIIIELAVAAMEELIGMAQMGEPLWLTTLDGTSTMLNEDEYIRSFPRGIGPKPSGFKCE ASRETAVVIMNHVNLVEILMDVNQWSTVFSGIVSRAMTLEVLSTGVAGNYNGALQVMTAE LQLPTPLVPTRESYFVRYCKQHADGTWAVVDVS…
	Gmhdz63	MPAGIMIPARNMPSMIGRNGTVGGFGLSSGLSLGHIENHKASESQRSVEMFQPNLMEAGQ LHPLDMPQNTSESDVPRIREDDFDSATKSGSENLEGASGEDQDPRPNKKKRYHRHTQHQI QEMEAFFKECPHPDDKQRKELSRELGLEPLQVKFWFQNKRTQMKTQHERHENTQLRTENE KLRADNMRFREALGNASCPNCGGPTAIGEMSFDEHHLRLENARLREEIDRISAIAAKYVG KPVVSYPLVSPSSVPPRPLELGVSGGFGGQPGGIGGDMYGGAAGDLLRSISGPTEADKPI IIELAVAAMEELIGMAQMGEPLWLTTLDGTTVLNEDEYIRSFPRGIGPKPVGFKCEASRE TAVVIMNHVNLVEILMDVNQWSTVFSGIVSRAM…
	Gmhdz64	MEDNNEECITGLCLGIGMGGHVPKKNKQKENKAVACLDLAFELCPKGEEAINVNLHHHHH EKVERISLERIHEYPNEKSTDSDNSNNNNRCRKKLRLSKEQSSMLENSFKQHSTLNPVQK QALADQLNLKTRQVEVWFQNRRARTKLKQTEVDHELLKKHCQNLSDENKRLKKELQELRA LKVGPSPLCIQLSKTATLTTMCSSCDRELKLVN
	Gmhdz65	MAFPPSHTFMFQTHEDHDPHQLHLRSTSTSLNAFPSFPPHHFQGGGAGAGGFMMKRSMSF SSIEKNNHKNKCDEVHGDDELSDEGSQLLGEKKKRLSQEQVKGLEKSFELGNKLEPERKM QLAKALGLQPRQISIWFQNRRARWKTKQLEKEYEVLKKLFEAVKADNDSLKAQNQKLHAE LQTLKSRDCSETGTVISLKKETEGSWSNGSNNSSEINLDLSRTPVMNSPVSSSLNGKTLL PTSLKPTSITQLLQCSSRSDLQDESFCNMFHNIDEQQNFWPWPDHQQHQFH
	Gmhdz66	MESGRIFFDASASRGNNMLFLGNTELAFRGRSMMSMEEASKRRPFFTSPDELYDEEYYDK QSPEKKKHRLSSEQVHLLEKNFEEENKLEPERKTQLAKKLGLQPRQVAVWFQNRRARWKT KQLERDYDVLKSSYDTLLSSYDSIMKENEKLKSEVVSLNEKLQVQAKEVPEETLCDKKVD PLPVDEDMAPIFSTRVEDHLSSGSVGSAVVDEGSPQVVVDSVDSYFPADNYGGCMGPVER VQSEQEDGSDDGRSYLDVFVASETENQNHEEGEALGWWTNMYYVG
	Gmhdz67	MSFHDTSNTGLGLGLGLGLVSFHDQSENCMKSTNDPLREIHKIKKVENPSKCNSTYPSLT LGPPDDDDDDDDEVNNQPPSSKTESYEYFRPHVSSPSAVSSFSNYSSIKRERDQVLWEKE FEVEVEKVPTRVGDVDEDGNPRKKLRLTKEQAAVLEENFREHSTLNPKQKQELAMKLNLR ARQVEVWFQNRRARTKLKQTESDCELLKKCCDTLTEENKKLQKELQELKSIQATPMPLYM QIPAATLCICPSCERICGGNNNSDGGNNNNGSSHTTSLLIGSKTHHHSFYKSNKYPFPHS SSAAC
	Gmhdz68	MAADMSNNNNPPPTSHAKDFFASPALSLSLAGIFRHAGVAAADEAATSVEEGEECERLDD ISSENSGPTRSRSEDDFEVEAEHEDDDADGDKNKNKKRKKYHRHTADQIKEMEALFKESP HPDEKQRQQLSKQLGLAPRQVKFWFQNRRTQIKAIQERHENSLLKSEIEKLKEKNKTLRE TINKACCPNCGVPTTSRDGAMPTEEQQLRIENAKLKAEVEKLRAVLGKYAPGSTSPSCSS GHDQENRSSLDFYTGIFGLDKSRIMDTVNQAMEELIKMATVGEPLWLRSFETGREILNYD EYVREFAVENSSSGKPRRSIEASRDTAVVFVDLPRLVQSFLDVNQWKEMFPCLISKAATV DVICNGEGPGRNGAVQLMFAELQMLTPMVPTRE…
	Gmhdz69	MALSMHKDSANNQMDSSKYVRYTPEQVEALERVYAECPKPSSLRRQQLIRECPILSNIEP KQIKVWFQNRRCREKQRKEASRLQTVNRKLTAMNKLLMEENDRLQKQVSHLVYENGYMKQ QIHTASAGTTTDNSCESVVMSGQNQQQNPTPQHPNRDANNPAGLLAIAEETLAEFLSKAT GTAVDWVQMIGMKPGPDSIGIVAVSRNCSGVAARACGLVSLEPTKVAEILKDRQSWYRDC RCVDVLSIVPTGNGGTIELMYMQTYAPTTLAAARDFWTLRYTTSLEDGSLVICERSLTSS TGGPAGPPSTTFVRAEMLPSGFLIRPCEGGGSIIHIVDHIDLDVWSVPEVLRPLYESSKI LAQKLTIAALQHIRQIALESSGEIQYGGGRQPA…
	Gmhdz70	MEDDEACITSLSLGLGIMGGHAPKKENKQKVPCLDLSFELCPKGEEEEEEAIDVDQQQHG DKAKGLLCLKHPNDETSPDSNNSNNGSRKKLKLTKEQSATLEDIFKLHSSLNPAQKQALA EQLNLKHRQVEVWFQNRRARTKLKQTEVDCEFLKKCCEKLTDENLRLKKELQELRAQKIG STPLYIQLSKATTLTICSSCEKLLKPNEGNKGAINKLQNSIELGGI
	Gmhdz71	MELGLSLGDSSRPLLGFMEKPREASNQLGLGFNTTLSIGPIITTHKDHQQDEDEEYQEEE EEETKPKNNNTHRIQGPDGLSSNPNNNNNTVLHQLDLLPQLALPWHPPSENGSLSSELGG SSRGLDVNAQPPAVEDEAEEAAALSSSPNSAASSFQMDLCIYSSRGGSSYKRDFEGEAYD QRTSSRASDDDDNNNGSGGNTRKKLRLSKEQSAFLEESFKEHNTLNPKQKLALAKQLNLQ PRQVEVWFQNRRARTKLKQTEVDCEYLKRCCETLTEENRRLHKELQELRALKTSNPFYMQ LPATTLTMCPSCERVATNSTSTSLSISATINATNSGAMASVKTSNNNNNNDSPSKAIGFP FGKPRFHPFVHTSQQPHQHQSTAS
	Gmhdz72	MEYSQYTTYSAEGVEAETYTSSCTTPSRSKKRNNNNTRRFSDEQIKSLETMFESETRLEP RKKLQLARELGLQPRQVAIWFQNKRARWKSKQLERDYGILQSNYNTLASRFEALKKEKQT LLIQLQKLNHLMQKPMEPSQRCTQVEAANSMDSESENGGTMKCKAEGKPSPSSLERSEHV LGVLSDDDTSIKVEDFNLEDEHGLLNFVEHADGSLTSPEDWSAFESNDLFGQSTTDDYQW WDFWS
	Gmhdz73	MEFGSGSPGDRHHHHDGSSDSQRRKKRYHRHTANQIQRLESMFKECPHPDEKQRLQLSRE LGLAPRQIKFWFQNRRTQMKAQHERADNCALRAENDKIRCENIAIREALKNVICPSCGGP PMNDDCYFDEQKLRLENAQLKEELDRVSSIAAKYIGRPISQLPPVQPIHISSLDLSMGTF ASQGLGGPSLDLDLLPGSSSSSMPNVPPFQPPCLSDMDKSLMSDIASNAMEEMIRLLQTN EPLWMKGADGRDVLDLDSYERMFPKANSHLKNPNVHVEASRDSGVVIMNGLTLVDMFMDP NKWMELFSTIVTMARTIEVISSGMMGGHGGSLQLMYEELQVLSPLVSTREFYFLRYCQQI EQGLWAIVDVSYDFTQDNQFAPQFRSHRLPSGV…
	Gmhdz74	MEDNNEECIAGLCLGLGLGLGSGHVPKKNKQKENKAVVCLDLAFELCPKGEKAVNNVNHH HDKVERISLERIHDYPNEKSTDSDNSNNNGCRKKLRLSKDQSSMLENSFKQHSTLNPVQK QALADQLNLKTRQVEVWFQNRRARTKLKQTEVNRELLKKHCQNLSDENKRLKKELQELRA VKVGPSPPCIQLSKTATLTMCSLCQKLVN
	Gmhdz75	MAASGSSFSNITSFLRNQQPSSQPLDSSLFLSAPSIFVSGSRSMVSFEAEGGKGCNGSFF RAFDMDDNGDECMDEYFHKPEKKRRLSMNQVQFLEKSFEEENKLEPERKTKLAKDLGLRP RQVAIWFQNRRARWKTKTLEKDYEALHASFENLKSNYDSLLKEKDNLKAEVASLNEKVLA RGKQEGHMKQQAESEEETKRLLHLQEQEPPQRLLLESVSEGEGSKVSSVVGGCKQEDISS ARSDILDSDSPHYTDGVNSALLEHGDSSYVFEHDQSDMSQDEEDNLSKSLYPSYLFPKLE EDVDYSDPPESSCNFGFSEEDHALWTWAY
	Gmhdz76	MMVQKEDLGLSLSLNFPHHNTPNPQHPSLMSSSTHSSSPSGCNPQKPSWNEAFTSSDRNS DTCRGETRSFLRGIDVNRLPSAVDTEEETGVSSPNSTVSSVSGKRSEREEPNGEEHDMDR ACSRGISDEEDAETARKKLRLSKDQSAILEESFKEHNTLNPKQKLALAKQLGLRPRQVEV WFQNRRARTKLKQTEVDCEVLKRCCENLTEENRRLQKEVQELRALKLSPQFYMQMTPPTT LTMCPSCERVAVPSSAVDAATRHHPMAQAQAQAQIRHRPIGPWASASPITHRPFDVFHH
	Gmhdz77	MMGLDQDASSNSGLHLILGLALTATTTTTPSLPSISNKLDHVDHHHHLITLRPTTKSPYN SSEAEPSLTLGLSRESYLKVPKNIIGQNSNNKVSSCDDPLDHLSTQTNSPHHSAVSSFSS GRVKRERDLSCEEVVDATEIDQRDHSCEGIVRATDEDEDGTAARKKLRLSKEQSALLEES FKQHSTLNPKQKQALAKQLNLRPRQVEVWFQNRRARTKLKQTEVDCEFLKKCCETLTDEN RRLQKELQELKALKLAQPLYMPMPAATLTMCPSCERLGGGINGGGGGSPKTPFSMAPKPH FFNPFANPSAAC
	Gmhdz78	MKRLSSSDSSSALMTICPSTEEHSPRNSQHMYGREFQSMLDGLDEEGCVEEPGYQSEKKR RLSVDQVKALEKNFEVENKLEPERKVKLAQELGLQPRQVAVWFQNRRARWKTKQLERDYG VLKANYDALKLNFDTLDQDNEALRKQVKELKSRLLQEENTGGSGVSVKEEIITRPADSED KTMEQSKSDPSSETSNINPSSESEEDHLNYECFNNNDDCVGGTAASLLQVDFKDGSSDSD GSSAILNEDNMYSPLKFNNCSISTSPSSSSMMNCFQFQKPYHHHAQYVKMEEHNFLSADE ACNFFSDEQAPTLQWYCPEQWS
	Gmhdz79	MAFFPANFMLQTPHQDDHQPPPSLNSIITSCAPQEYHGGASFLGKRSMSFSGIELGEEAN AEEDLSDDGSQAGEKKRRLNMEQVKTLEKSFELGNKLEPERKMQLARALGLQPRQIAIWF QNRRARWKTKQLEKDYDLLKRQYDAIKADNDALQAQNQKLQTEILALKNREPTESINLNK ETEGSSSNRSENSSEIKLDISRTPAIDSPLSTQQSNSRTLFPSSARPTGVAQLFQTTPRP EIQCQKIDHMVKEESLSNMFCGIDDQSGLWPWLEQQHFN
	Gmhdz80	MAGSKSMANVVNVTHRPFFQGPEKEENGNDADFEVCLHQPGKTRRLTSEQVQFLQSNFEV ENKLEPERKVQLAKELGMQPRQVAIWFQNRRARFKTKQLETDYGMLKASYHVLKRDYDNL LQENDKLKEEVNSLNRLIPREQEEQNSDDTSCSENGSEVPLPVKVINKHEDANSAKSDVL DSESRHFTDGNQSSYMEPADSSHALEPDHSDFSQDEEDILSQNILTMPFLPKVEDVCYEY DEPNENSCSFRFPLEDQAFCFWSY
	Gmhdz81	MSFGGFLETKQSDGGGGRIVVSDIPYNSNNGSNHSNDIMPSGAISLPRLATPTLAKSMLF VLVGSICLLFFLNGLRRSREEEHESRSGSDNMDGGSGDDFDAADNPPRKKRYHRHTPQQI QELESLFKECPHPDEKQRLELSRRLNLETRQVKFWFQNRRTQMKTQLERHENSLLRQEND KLRAENMSMREAMRNPICSNCGGPAMIGEISLEEQHLRIENARLKDELDRVCALAGKFLG RPVSSLTSSIGPPMPNSSLELGVGSNGFGQALVTPSGFDNRSIERSIVLELALAAMDELV KMAQTGEPLWIRSLEGGREILNHEEYTRTITPCIGLRPNGFVTEASRQTGMVIINSLALV ETLMDSNRWSEMFPCMIARTSTAEVISNGINGT…
	Gmhdz82	MGEKDDEFGLSLSLSLGGVNQQQQPPSLNHMHQPQQQQPVPMNHNKTLFGDLFQLPGRSS DMVRGIDVNSAAEYDGVSSPNSAVSSVSGGGKQSERDDDNAAAVAGERTSCSRGSDDDDG GGSDAARKKLRLTKEQSMVLEETFKEHNTLNPERKQALAEELNLKPRQVEVWFQNRRART KLKQTEVDCEYLKKCCENLTEENRRLHKEVQELRALKLSPQMYMHMNPPTTLTMCPSCER THSSASSSPATIHSTVAAATSSNCKLLGANIRRPVPVNTWPFEGPIPRP
	Gmhdz83	MAFLPSHGFTFNTTHEEDHCHFPPTSLDPFPSLPPQHFQGGAPFMLKRSMSLSGIENKCN EVHGDDELSDDGVFQSGEKKKRLNLEQVKALEKSFDQGNKLEPERKVQLAKALGLQPRQV AIWFQNRRARWKTKQLEKEYEVLKKQFEAVKADNDVLKVRNQKLQAELQAVKSRDCCEAG IISLKKETEGSWSNGNDNNSDLNLDPSRALGLNSPISSHNIKNLLPNSLKPNSITQLLQD DGLCNMFHNIDAPQNFWPRPDQHHQRFH
	Gmhdz84	MESGRIFFGASASSGNNMLFLGNTELAFRGRSIMSMEEASKRRPFFTSPDELYDEEYYEK QSPEKKHRLSSEQVHLLEKSFEEENKLEPERKTQLAKKLGLQPRQVAVWFQNRRARWKTK QLERDYDVLKSSYDTLLSSYDSIMKENEKLKSEVVSLNEKLQVQAKEVPEEPLCDKKVDP IPVDEDMAPIFGTRVEDHLSSGSVGSAVVDEGSPQVVVDSVDSYILADNYGGCVGPVERV QSEEEDGSDDGRSYLDVFVVSETEHQNHEEGETLGWWTNMYYVG
	Gmhdz85	MAFPPSHTFMFQTHEDHDPHQLHLRSTSTSLNAFPSFPPHHFQGAGGLMMKRSMSFSGID NNNNNNKCDESHGDDELSDEGSQLLGEKKKRLSLEQVKALEKSFELGNKLEPERKMQLAK ALGLQPRQIAIWFQNRRARWKTKQLEKEYEVLKKQFEAVKADNDSLKSQNQKLHTELQTL KRRDCNETGTVISLKKETDQGSWSNGSNNSSEINLDLSRTPVMNTSPVSSQNGKSLLPTT SSKPTSITQLLQCSSRPDLQDESFCNMFHIIDEQQNFWPWPDHQQQQQHQFH
	Gmhdz86	MELALSLGDTPKPFSLPAKNDSVSFKIALGDDKRVSSDPPVQLDLLPSTPVLPSSRLRIP WLSDALGMERVTSEIPVRAVDDTDDGAALSSPNSAVSSFQMDFCFRNSRKSCEGASDEDD ENGSTRKKLRLSKQQSVFLEESFKEHTTLNPKQKLALAKQLNLRPRQVEVWFQNRRARTK LKQTEVDCEYLKRCCESLTEENRRLQKELQELRALKTCQPFFMQLPATTLTMCPSCERVA TNTTTTGAAAAAATTNNYNNRFSNLCRVVC
	Gmhdz87	MDWHHGTKPFVPRPETLSFFYNYDNNNSYPGVEVKQAALMETGERSVPAMDRGNKEKKKR LTNNQIELLERSFQEEIKLDPERKMKLSRELGLQPRQIAVWFQNRRTRWKAKQLEHLYDM LKHQYDVVSNEKQKLQEEVIKLKAMLSKQQGYWTQKFGGYTEISGEETVESTSEGLRGKS NIEHVADQGYCSFAVEDYNTTVSLPHCHWPVVPY
	Gmhdz88	MAVLPSSSSNLELTISVPGFASSPVLLPLSSVKELDINQVPLEEDWMASNMEDEEEGSNG DPPRKKLRLTKEQSRLLEESFRQNHTLNPKQKESLAMQLKLRPRQVEVWFQNRRARSKLK QTEMECEYLKRWFGSLTEQNRRLQREVEELRAMKVGPPTVISPHSCEPLPASTLSMCPRC ERVTSTADKPPSAAAAAAAAATLSPKVPPTQSRQPSAAC
Solanum tuberosum	StHOX1	MFDAGEFSPSSSTAALSAECFSSSSCFSSLSSSKKKKINNNNARRFSDEQIKSLETMFET ETKLEPRKKLQLARELGLQPRQVAIWFQNKRARWKSKQLERDYSILKSNYDNLASQYESL KKEKQSLLIQLQKLNDVMQKERGKYCCKQEIELDNRCAAIKKNEMEGMPSLSFDLSSQHG TNGVISDDDIDSSIKADYLGLDDDAVHHLLKIVEAGDSSLTSPENWGSLNDDGILNHQPN SSSYDHWWDFWS
	StHOX2	MGSGHIFFDPSSCHGNMLFLGNGDPVFRGPRSTMMKMEDSSKRRPFFSSPEDLYDEDYYD EQSPEKKRRLTPEQVHLLEKSFETENKLEPERKTQLAKKLGLQPRQVAVWFQNRRARWKT KQLERDYDQLKSSYDSLLSDFDSIRKDNDKLKSEVVSLMEKLQGKVVGGAGVSEKSDVLE VDAMTATLQVKVKAEDRLSSGSGGSAVVDEHSPQLVDSGDSYFHTDHEEYPGPGGCNVPP HMDGLQSEEDDGSDDGSCHGYFSNVFVTEVQHHEEGEEPIGWFWS
	StHOX3	MDFFPTNFMLHTPHEDNHQDFHGVTSFLEKKSMSFSNKCDDQNHGDQEDVLSDDGTHHEA ILREKKIRRLNMEQVKTLEKNFELGNKLEAERKVQLARALGLQPRQVAIWFQNRRARWKT KQLEKDYDVLKREFDAIKAQNEALLAHNHKLHVEIMTLKNGKGPTESINLNKETDQGSIC STRSENSSEIIKLQCNNMKLMDQTVKEETLSNIFSGIDDNSAGFWPWLDQQPHFN
	StHOX4	MSFSGVEDNEMSDDDGSSQLLGEKKRRLNMEQVKALERSFEVANKLDPERKIQLARALGL QPRQIAIWFQNRRARWKTKQLEKDYEMLKRHFDSLKTDNDALKAQNKELHSELQLLSVKK RESSGGGAIMFNLNKENEGCWSNNGSDDNNNNSIDVNLGTRTSSGDSPFYSKNVFPSGPG PVPLAKFLQSSSTPPDHLNHCNKNNNIDPTVQHEGFCNMFTPVDDHTNFWPWPEQQHFN
	StHOX5	MFNSHQHLLDISSSAQRTPDNELDFIRDEEFDSNSGADNMEAPNSGDDDQAEPNQPPNKK KRYHRHTQHQIQEMESFYKECNHPDDKQRKELGRRLGLEPLQVKFWFQNKRTQMKAQHER CENTQLRNENEKLRSENIRYKEALSNAACPNCGGPAAIGEMSFDEHQLRIENARLRDEID RITGIAGKYVGKSGLGFSHQLPLPPPEAPRALDLAFGPQSGLLGEMYAAGDLLRNAVTGL TDAEKPVVIELAVTAMEELIRMAQTEEPLWMPSSGIISSEILCEQEYARIFPRGIGPKPA TLNSEASRESAVVIMNHINLVEILMDVNQWTTVFAGLVSKAMTLEVLSTGVAGNYNGALQ VMTAEFQVPSPLVPTRENYFVRYCKQHGEGTWV…
	StHOX6	MDSGSGSEHIEGMSGNELEPEQQQQQQQQAGKKKRYHRHTVRQIQEMEALFKECPHPDDK QRLKLSQDLGLKPRQVKFWFQNRRTQMKAQQDRSDNVILRAENDNLKNENYRLQAALRSI MCPTCGGPAMLGEMGYDEQQLRLENARLKEEFERVCCLVSQYNGRGPPNPLLPPSLELDM SINNFSSKFEDQPNCVDMVPVPLLMPDQNNTQFSGGPMILEEEKSLAMELALSSMDELVK MCTSSDPLWIRASNDSGKEVLNVEEYSRMFPWPVGVKHNGNELKIEATRSSAVVIMNSIT LVDAFLDTNKCIELFPSIISRAKTIQVVTSGVSGHASGSLQLMFMEMQVLTPLVSTRECY FLRYCQQNVEEGSWAIVDFPLDSLHNNFPPPFP…
	StHOX7	MASCKDGKSVLDNGKYVRYTPEQVEALERLYHDCPKPSSMRRQQLIRECPILSNIEPKQI KVWFQNRRCREKQRKEASRLQSVNRKLTAMNKLLMEENDRLQKQVSQLVYENGYFRRQSH STPLATKDTSCDSVVTSGQHHLTSQHPPRDASPAGLLSIAEETLTEFLSKATGTAVEWVQ MPGMKPGPDSIGIIAISHGCTGVAARACGLVGLEPTRVSEILKDRPSWYRDCRVVEVLNV LPTANGGTIELLYMQLYAPTTLAPARDFWLLRYTTVMDDGSLVVCERSLGNTQNGPSMPP VQNFVRAEILPSGYLIRPCEGGGSIIHIVDHMNLEAWSVPEVLRPLYESSAVLAQKTTVA ALRYLRQIAQEVSQTNVTNWGRRPAALRALSQR…
	StHOX8	MVVVDMSNNHPPSHETKDFFPSPALSLSLAGIFRDGGGAGSSAGNMETTEEVDEGSAAAS RGGRPREETSTVEISSENSEQMRSRGSDDDLEHDDTCNEDEEDPNNNSKKKKRKKYHRHT VQQIREMEALFKESPHPDEKQRQQLSKQLGLHPRQVKFWFQNRRTQIKAIQERHENSLLK AEIEKLREENKGLRGTSKNPSCPNCGFASSSNNAPTLPAEEQQLRIENARLRAEVEKLRA ALGKYPLGTSPNSSSSCSGGNDEENKSALDFYTGIFGLEKPRIMHIVNQAMEQLTKMATS GEPLWIKSFETGREILNYDEYTKEFPPGDVKSKRMCIEASRDTGIVFMELPRLVQTFMDV NQWREMFPSIISKAATVDVICNGTEGANSWDGA…
	StHOX9	MDWNGNIRPFVSRPVIDNSLNFLYNYNYDQYQGMEMKHAMQTQHGGVQVPTMDNNNNNNF VLNQHQLDKKKRLSSDQLESLENSFQEEIKLDPDRKMKLAKELGLQPRQIAVWFQNRRAR WKAKQLERLYDSLKQDYDVVSREKQKLQDEVLALRAILKEQATKKQVNSTVYTEISGEET VESTSMPSSNKTITRGITISNHQNNNNIMNNNNIAECSYVFNNVVDGLNPVMPPYWATLP TYP
	StHOX10	MEVARVYEGSNNCFIPPNEILPPTSNWVSNSSSIFHGSVSMVNFDQDQVQKSKMRSFLVQ LDQDDNNSNDDNYNYHQSEKKRRLLPKQVEFLEKSFEVENKLEPERKVQLAKETGLQPRQ VAIWFQNRRARCKTKQLEKNYDVLKASFDKLKTQYDCLFKENESLRNEVHLLKDKLINSV KGKETSEPINPLDHVEPQNPSIGVASNLAMVVCKQEDTKSDVLDSDSPRFTDGDYTSFLE PADSSNVFQTEHSDFSQENDTLCFPKLEEDHHHDDLPVNSCHLGFQIEDQSWFSHY
	StHOX11	MMCNTRLSLSLGLSSSPPHQNNNEEKLSTNDDNQEKLTLCLSTSSEFTNNYDNNRINPQL LGGVNSSVSSFSNTSSVKRERDASSFEEEVENLETKRVLLISPKGLVDHNDDDEDVHDYG TRKKLRLTKEQSDVLEDSFKEHTTLNSKQKRDLARRLSLRPRQVEVWFQNRRARTKLKQT EVDCEILRKCYEDLKDENRRLNKEIQELKSLKKSQSFRVQLSAATLSMCPSCERTYGGAA TDNSTKISFSIGDQKPHFYGIPSQIH
	StHOX12	MEVAEDSSPVECSKKKSHEDGKRFSDEQVKVLESMFKQKTTLEPSKKLELARDLGLQPRQ VAIWFQNRRARWKTKQLEHEYRRLKDEFDNLAIKFESLKKEKESLLKQLQELSDQMENNH AGCSRSQDSIDSEIYTSSENIEAEVDVKDNIPGCINTSLDHERIKGADSDIEGTLFEHLR WKEEEEFWNMEELGDSFLGSPEHWYAVGPGYSFDLSCENSKWWEF
	StHOX13	MELGLSLGDAKTNNTTNSSPKSFFLCKKNVISTCNDHEKKKSLGFCMALGINSSSERVEQ DEDDEENNTSEEGTNNTLPVQLDLLPLVPVPLPPTNNLPQSLHWSSDNGSSENVSSGNGG LPAARGFDVNRLPAAGMDEVSSPNSVASSFRMDFGLFKSCVNIIGVGNKRNSESAGGEPE RASSRASDDDENGANTRKKLRLSKEQSAYLEESFKEHHTLNPKQKLALAKQLSLRPRQVE VWFQNRRARTKLKQTEVDCEYLKRCCETLTDENRRLHKELQELRALKTSNPFYMQLPATT LTMCPSCERVASTTTTTSAATAPPITAATATATTTTTSDSIPKAIPFLNSRPRFFPFTTT NNNPNHSHQSAAS
	StHOX14	MLMRRAMSFDHQDSRVDDIDMSDDDGSSQLLGEKKRRLNLEQVKALERSFEIGNKLEPER KMQLARALGLKPRQIAIWFQNRRARCKTKQLEKDYEILKRQCDKLKSDNDALKTQNKNLH SEILSLRNRESGGGGTPILFNLNKENEGSNWNNGSGDENSTIIDVNLGRTSSTNSPHNNN NHDHVFQTANFKIEEQTHEEGFCNMFTNVEDQTNYWPLPVQQHFY
	StHOX15	MNFGDFLDNSIIGDGNGGGARIVTNSNNMRSNNNMSISTNLPSLAKSMFNSPRLSLALQT GREGGPGGVAVMAEENYYEANDNNNNIIGRRSIEKEQAESRSGSENLEGASGDDEDDKPQ RKRKRYHRHTPQQIQQLELLFKECPHPDEKQRMELSRRLCLETRQVKFWFQNRRTQMKTQ LERHENSFLRQENDKLRAENMSIREAIMNPICTTCSGPAIIGEVSFEEQHLRIENSRLKD ELDRVNALAGKFIGRPISLPLPNSTLELEVGNNGFRAKPDFGVGISNPLPVLPHTRQTTG IEMSFDRSVYLELALAAMDELIKMAKTDDPLWLRNRELCGGEVLNHDEYMRKFTPCIGLK PIKFVSEGSRETGMVIINSLALVETLMDSNKWA…
	StHOX16	MAMVAQQHRESSSGSITKHLDSSGKYVRYTAEQVEALERVYAECPKPSSLRRQQLIRECH ILSNIEPKQIKVWFQNRRCREKQRKESSRLQTVNRKLSAMNKLLMEENDRLQKQVSQLVC ENGYMRQQLQSVSAATTDVSCESVVTTPQHSLRDANNPAGLLPIAEETLAEFLSKATGTA VDWVPMPGMKPGPDSVGIFAISHSCSGVAARACGLVSLEPTKIAEILKDRPSWFRDCRNV EVITIFPAGNGGTVELLYTQIYAPTTLAPARDLWTLRYTTTLDNGSLVVCERSLSGNGPG PNPAAASQFVRAQMLPSGYLIRPCDGGGSIIHIVDHLNLEAWSAPEILRPLYESSKVVAQ KMTIAALRYARQLAQETSGEVVYGLGRQPAVLR…
	StHOX17	MDSTCDNIYSSAGLDLGLGFSSMGNQTSKKHGQVAAVKFDLGFEPSLNLSLSSGDHQMVD LKTENKDQLSVASSYSNGSVKRERDIGSEVTEVERVISCRVNHDEDYYEDDDASNGKKKL RLTKVQSALLEESFKKQSTLNPKQKQHLARKLNVRPRQVEVWFQNRRARTKLKQTEVDCE FLKKCCETLTDENRKLYKELQELKALKVGQPLYMKLPAAATLTVCPSCERAGAAQNSTKP HHRYGSFTNPSAAC
	StHOX18	MTRKTPENELDLIRDDEFETKSGTDIMEGASGDDQDPNKRPKKKQYHRHTQHQIQELESF FKECPHPDDKQRKDLGKRLGLEPLQVKFWFQNKRTQMKSQHERHENTQLRNENDKLRAEN IRYKEALTTATCPNCGGPAAIGEMSFDEQHLRIENARLREEIDRISGIAAKYVGKPMLNY PQLPSLGGHQLGEMFTTTTTGGDLLRSISGPSDADKPIVIELAVSAMEELIRLAQTGEPL WINSDNNNNDNVLLNEEEYARTFPRGIGPKSLALKSEASRESALVIINYVNLVEILMDVN QWTNFFTGIVSKATILEVLSTGVAGNYNGALQVMTAEFQVPSPLVPTRENYFVRYCKQHG DGTWAVVDVSLENLRSTSVSRCRRRPSGCVIQE…
	StHOX19	MALCLQRGGGGESGSKNDMDNGKYVRYTPEQVEALERVYAECPKPTSLRRQQLIRECPIL SNIEPKQIKVWFQNRRCREKQRKEASRLQTVNRKLSAMNKLLMEENDRLQKQVSQLVYEN GYMKQQINTVSSTTTDTSCESVVVSGQQQRKNPTPQHPERDANNPAGLLAIAEETLAEFL GKATGTAVDWVQMIGMKPGPDSIGIVAVSRNCSGVAARACGLVSLEPTKVAEILKDRPSW YRDCRCLNVLSVIPTGNGGTIELIYLQTYAPTTLATARDFWTLRYTTSLEDGSLVICERS LTTATGGPTGPPATSFVRAEMLPSGYLIRPCEGGGSMIHIVDHIDLDAWSVPEVLRPLYE SSKILAQKMTMAALRHIRQIAQETSGEIQYTGG…
	StHOX20	MLENQDLRLSLSLSFSENKTTNPLQLNSWIGSFPSSDRNLEKCRTFLKGIDVNIIPTITE EEEEEVGVYSPNSSISTLSGNKRNEREIINCCEELEIERECSRSISDEEDGETSRKKLRL TKDQSVVLEESFKEHNTLNPKQKQALAKRLGLRPRQVEVWFQNRRARTKLKQTEVDCELL KRCCENLTEENRRLQKEVQELRALKLSPQFYMQMTPPTTLTMCPSCERVAGPSTPSTSGA ASVDARANQMVLARQRPVPFNLWTASPVPHRPINALHPRS
	StHOX21	MSFGGFIGSSSGGNGGSGVSRLVGDSSYEAMPTATMAQSQLITSSLSHSMFNSSPLSLAL KPKMEGAGDLSFDAAAVMGRNSRDDEYESRSGTGSDNLDGVGSGDEMETHIGSSSKSAKK YHRHTPYQIQELEACFKENPHPDEKARLELGKRLTLESRQVKFWFQNRRTQMKTQMERHE NSMLKQENDKLRIENIAMKDAMRSPACPHCGGQAILGEIHIEEHHLKIENARLRDEYNRI CVVANKFLGRPSESFHGPMSAGMANSGLELAVGRNGYGAMNSVDTALPMGLNFGNNFSSA LPAISPRPTLSMAGVGVSCDKNMLMELAFASMNELIKLADIGAPLWLRNFDGSAEELNLE EYARSFPPCIGRKPAHFSAEATKATGTVMMNSL…
	StHOX22	MKRLSSSDSLGALMSMCPSTTDDQNHGNSHVYSTRDFQSMLELGLDEEGCVEESGQKKRR LSVEQVKALEKNFEVENKLEPERKVKLAQELGLQPRQVAVWFQNRRARWKTKQLERDYNV LKANFDSLKHNYESLKHDNEALGKEIRELKLKVYGGENGESRGAVVVSVKEEAMESENDD KMIEQNKPNDLLEEEEDEDQDQDDDVEINATIASTIFADFNKDGSSDSDNSSAILNEDNS PNAAAISSSGAFLISNDGGVGCSSPLNFTFKFTESSPKSILGDSQKANCFTYQPSSTTTT TQYVKMEEHNFFNGEESCSTLFSDEQAPTLQWYCSEDWNFKDTPSHLS
	StHOX23	MKRVRSNDSLGAPLTSICQNTTDEHNNWNNHVYSRDFQSMLEGLDDDEATTCVEESGVGS EKKRRLRVDQVKALEKNFEVDNKLDPERKMKLAQELGLQPRQVAIWFQNRRARWKTKQLE RDYNVLKANFDSLKHNYESIQHDNEALLKEINELKSKLQGGNNEIKIAVKEEAFESESDD KETEQSNQCNNSNTELNFDTIIMNPSIIFTDFKDGSSDSDSSAILNEDNAVISSSEAFLI KSGSGSGSGSGSGSSSPDSNSSLNCFQFLESNPKSILTNEVDFSSSQFVKLEEHNFFSGE ESCSTLLFTDEQAPTLHWYCSEDWN
	StHOX24	MEVGRVINESSNTVLVPTEKLSHCLWMSNSSPSFHGSASMVNFEDVGRGEVTKERPFFPA IDNEETSNDDYDSCYHQPEKKRRLLPNQVQFLEKSFEVDNKLEPERKVQLANELGLQPRQ IAIWFQNRRARYKTKVLEKDYDVLKASFDKLKADYDTLFKENEDLRNEVHLLTQKLHRKE KGKENSEQSVPISPIDTQEAQKTTTPIVVTSDVPSIPKLMCKQEDATSAKSDVIDSNSPH YTDGNHSSNVFEQEPSDFSQDEDDNLSKSFLCFPEIGDQIQANSCNLSFQIEDQPCWFWQ Y
	StHOX25	MEPELENSEISNFKKPFKNKCENVKRFTDEQVKLLETMFKLGTKIEPREKLKLARELGLQ PRQVAIWFQNKRARWKSKQLEHEYRILQSNFDNLNMQFESLKTEKERLLIQLETLNDQLE NNNTRGSGSQDSRDSELQHTSPENGFTELELKDCSGSRFDHKSINEEDDDTRDKYFTPKE ESELWNLEELGDNNSLEHWCVGLGSISNSKLWDF
	StHOX26	MDSSKYVRYTPEQVEALERVYAECPKPTSLKRHQLIRECSILSNIDPKQIKVWFQNRRCR EKQRKEASHLQTVNRKLTAMNKLLMEENDRLQKHVSHLVYDNGFMRQQLHTQVNSTTTDT CCESVVVSDQQQQQNPIPQHHPQRDANSPAGLLAIAEETLTEFLGKATGTAVDWVQMIGM KPGPESIGIVAVSRNCNGVAARACGLVSLEPMKVAEILKDRPSWYRDCRCLDILNVIPTG NGGTIELIYLQTYAPTTLAPARDFWTLRYTTSLEDGSLVICERSLTSNTGGPVGPPATSS VRAKMLPSGFLIRPCEGGGSIIHIVDHIDLDACSVPEVLRPLYESSKILAQKMTMAAFRY IRQIAQETSGEIQYAGGRQPAVLRAFSQRLCRG…
	StHOX27	MGFDDICNTGLVLGLGFSSTADYKSKKITTPLVGKGPSLGLEPSLTLSLISGDRTYEQQP IKISKDHQSADLYRQDSAASSYSNASVKRERDVGSEETTTEVERVSSRVISDEDDDGSNA RKKLRLTKAQSALLEESFKIHSTLNPKQKQDLARELNLRPRQVEVWFQNRRARTKLKQTE VDCEFLKKCCETLTEENRRLHKELHELKALKIAQPLYMQLPAATLTMCPSCERIGGGVGE NPSKNAFTIAQKPHFYSPFNNPSAAC
	StHOX28	MELALSLGGDNTPKPILFLEKSSSSSSSLHENKVNKDVGFCMVFGKSCNEGEDEVGRKKR SRNHQDIWSSSIDPSLQLDLIPFSHGVSKNTSSQLSFPWLSQNLATEPAGLTSGPALDMT NRRQLVVAEEAEEGAALSSPNSEISSFQMNFPIYRNGKLINMKKDQCERDRDNNRWGNIN NYSCSRISDEELDASARKKLRLTKEQSAFLEESFKEHNTLNPKQKLALAKQLNLRPRQVE VWFQNRRARTKLKQTEVDCEYLKKCCETLTEENKRLHKELQELRALKSSQPFYMQLPATT LTMCPSCERVVTTSAITTITTTTPATTTTTTVAASNTVALHNHKLISVMTK
	StHOX29	MADIMENNPSGDDQEPDPNQRPNKKKRYHRHTQLQIQEMESFFKECPHPDDKQRKELGKR LGLEPLQVKFWFQNKRTQMKAQHERHENSELRAENEKLRADNIRYKEALGNTTCPNCGGP ASIGEMSFDEQHLRIENARLREEIDRISGIAAKYVGKPMLTYPNLPIGPTRSLDIGVGSF GPQTGLVGEMYSAGDLLRSVSGPIDADKPMIIELAVAAMEELVRMAQTGEPLWITGPGPD NSIETLCEEEYVRTFPRGIGPKSLGLTTEASRESAVVIMNHINLVEILMDVNQWTNVFAG LVSRALTLDVLSTGVAGNYNGALQVMTAEFQVPSPLVPTRENYFVRYCKHHADGTWAVVD VSLDNLRPSSVSRGRRRPSGCLIQELPNGYSKV…
	StHOX30	MMGKEDLGLSLSLSFSAEKRTTTINLIPSTIISPSSAFNNNYWTTHPPFPHSSPDLNTEA CRLVETKSFLKGIDVNRMPATAEEEEGGVSSPNSTISSLSGNKRSEREGNCTEENEMERA SSRGISDEEDGETCRKKLRLTKEQSAVLEDSFKDHHTLNPKQKLALAKRLGLRPRQVEVW FQNRRARTKLKQTEVDCEFLKRCVENLTDENRRLQKEVQELRSLKHSPQFYMQMTPPTTL TMCPSCEHVATGPTNTPVNIPPHRVGPPHQHHQPMPLNMWGPSSTPISQGHYGQMDTYPT FARQK
	StHOX31	MAPGILYGGASNFDGVFTQKQRDVFSSSTAPKGHLGSLFAPACSSNFLGSSSMVSFGGVN GGKRSFFDSFDQDDNEADELGEYFHQAEKKRRLTDNQVQFLEKSFGEENKLEPERKVQLA KELGLQPRQIAIWFQNRRARWKTKQLEKDYDELRNRYDALKSNYNNLLKEKEDLRTEVFH LTDKLFVKEKGNGQIDLRDENKHSDALAKETVADPISGVEMSNVPALVVKHQQEDLSSAK SDVFDSESPRYTGRVHSSVIDQGDSARVFETEQSDLSQDDDENFSKTMLSTANLLGKAAD DDYPATSSNLSYFGFPVEDQGFGFWTY
	StHOX32	MAFFPTNFMLQTPHHEDEHQPSTSLNPILPSCSPQDFHGIASFLGKRSMSFSGMDGNNAC EENHGEDDLSDDGSQAGEKKRRLNMEQVKTLEKNFELGNKLEPERKMQLARALGLQPRQI AIWFQNRRARWKTKQLEKDYEVLKRQFDAIKAENDALQTQNQKLHAEIMSLKNREQPTES INLNKETEGSCSNRSENSSEIKLDISRTPAIDSPLSNHHPNISSRPFFPPSMIRSNNNNN NNGVVVPHQLFHINSSSSRQDLKLMDQNTTTTNNNSSVKEESLSNMFCGIDDQTSFWPWL EQQHFN
	StHOX33	MSGEKEDGLGLSLSLGIMSCPQNNHKIPPPFPLNLLPFMHHHQISSGRKDEGGERVRGGI DMNEPARMIIECDDEEDEEEDQVLMVSSPNSTVSSVSGKRSHDREENEGERATSSLEDDG GDAAARKKLRLSKEQAAVLEDTFKEHNTLNPKQKLALAKQLNLRPRQVEVWFQNRRARTK LKQTEVDCEYLKRCCENLTDENRRLQKEVSELRALKLSPQLYMNMSPPTTLTMCPQCERV AVSSSAASSSVTGANASRSHHHQAPVPLNKPWAAMFASKTLDVQRSQM
	StHOX34	MVEKEDLGLSLSLSFPDNNNKKNTQLNLSPFNLIQKTSWTDSLFPSSDRNIETCRVETRT FLKGIDVNRLPATGEADEEAGVSSPNSTISSVSGNKRTEREANNCDQEEHEMERGSDEED GETSRKKLRLSKDQSAILEESFKEHNTLNPKQKLALAKRLGLRPRQVEVWFQNRRARTKL KQTEVDCEFLKRCCENLTEENRRLQKEVQELRALKLSPQFYMQMTPPTTLTMCPSCERVA GPPSSSSGPTSTPMGQAQPRPRPFNLWANALHPRS
	StHOX35	MSMSCKDGKSIEDNGKYVRYTPEQVEALERLYHECPKPSSMRRQQLIRECPILSHIEPRQ IKVWFQNRRCREKQRKESSRLQGVNRKLSAMNKLLMEENDRLQKQVSQLVYENGYFRKQT QTTKLASKDTSCESVVTSGQHHLTPQHPPRDASPAGLLSIAEETLTEFLSKATGTAVEWV QMPGMKPGPDSIGIIAISHGCTGMAARACGLVGLDPTRVAEILKDRPSWYRDCRAVEVLN MLPTANGGTIELLYMQLYAPTTLAPPRDFWLLRYTTVTDDGSFVVCERSLGNTLNGPSMP QVQNFVRAEMLPSGYLIRPCEGGGSIVHIVDHMNLEAWSVPEVLRPLYESSAVLAQKTTM AALRQLRQLTLEVSQPNVTNWGRRPAALRALSK…
	StHOX36	MEYGTGGGGGGGGGASSSGGDATDAHRKKKRFHRHTAHQIQSLESVFKECPHPDEKIRLQ LSRDLGLAPRQIKFWFQNRRTQLKSQHERADNSALRSENDRIRCENIAIREAIKNVICPS CGGPPVTEDTYFDEQKLRMENLQLKEELDKISSIAAKYMGRPISQLPPVQPVHLSSLNLM SMPNFGLTGPSLDLDLLPGSLSTYPNLPCPTLNISDMDKSLMADIAGNAMEELIRLLQTN EPLWTKSTADGRDVLDIDNYDQIFPKANSSLKNPNVRVEASRQSGVVIMNGLALVDMFMD VNKWVEFFPTIVSKARTLEVISCGMMGSRSSTLQLMYEEQQVLSPLVPTRQFYFLRFCQQ IETGSWAIVDVSYDITQENMYPPSSCKVHKLPS…
	StHOX37	MNFGGFLDNNSGGGGARIVADIPFNHNSSSNNDNKNNNMPTGAISQPRLLPQSLAKNMFN SPGLSLALQTGMEGQNEVTRMAENYEGNNSVGRRSREEEPDSRSGSDNLEGASGDEQDAA DKPPRKKRYHRHTPQQIQELESLFKECPHPDEKQRLELSKRLSLETRQVKFWFQNRRTQM KTQLERHENSILRQENDKLRAENMSIREAMRNPICTNCGGPAMIGEISLEEQHLRIENAR LKDELDRVCALAGKFLGRPISSLVTSMPPPMPNSSLELGVGNNGYGGMSNVPTTLPLAPP DFGVGISNSLPVVPSNRQSTGIERSLERSMYLELALAAMEELVKLAQTDEPLWFRSIEGG RELLNHEEYIRTFTPCIGMRPNSFVSEASRETG…
	StHOX38	MAVTSSCKDKFGMDSGKYVRYTPEQVDALERLYHECPKPSSLRRQQLIRECPILSNIEPK QIKVWFQNRRCREKQRKESSRLQGVNRKLTAMNKLLMEENDRLQKQVSQLVYENSFFRQQ TQTAALATTDNNSCESVVTSGQHNLTPQRPPRDASPAGLLSLAEETLTEFLSKATGTAVE WVQMPGMKPGPDSIGIIAISHGCSGVASRACGLVGLEPTRVAEILKDRPSWFRDCRAVDV LNVMSTGNGGTIELLYMQLYAPTTLAPARDFWLMRYTSVMEDGSLVICERSLNNTQNGPS MPPVQSFVRADILPSGYLIRPCEGGGSIIHIVDHMDLEPWSVPEVLRPLYESSTLLSQRT TMAALRHLRQISQEISHPTVSGWGRRPAALRAL…
	StHOX39	MAVTSSCKDKFGMDSGKYVRYTPEQVDALERLYHECPKPSSLRRQQLIRECPILSNIEPK QIKVWFQNRRCREKQRKESSRLQGVNRKLTAMNKLLMEENDRLQKQVSQLVYENSFFRQQ TQTAALATTDNNSCESVVTSGQHNLTPQRPPRDASPAGLLSLAEETLTEFLSKATGTAVE WVQMPGMKPGPDSIGIIAISHGCSGVASRACGLVGLEPTRVAEILKDRPSWFRDCRAVDV LNVMSTGNGGTIELLYMQLYAPTTLAPARDFWLMRYTSVMEDGSLVICERSLNNTQNGPS MPPVQSFVRADILPSGYLIRPCEGGGSIIHIVDHMDLEPWSVPEVLRPLYESSTLLSQRT TMAALRHLRQISQEISHPTVSGWGRRPAALRAL…
	StHOX40	MEIMPESSACLELTMSIPGSSSNSSSFPSSGEGGGGRYNMMRDLELDINQVPSSGNINDE EISMEEEEEESSNNNINDNINGASRKKLRLTKQQSFLLEESFRQNHTLNPKQKEALAMQL KLKARQVEVWFQNRRARSKLKQTEMECEYLKRWFGSLNEQNRRLKKEVEELRAMKVGPPT VLSPHSCHPLPASTLTMCPHCERVTKTNVRDESRI
	StHOX41	MKRFSFSDSSGKLLYPTEEKNTENLGYSNEFQAMLDGLEDEDGIEESGCGTGKKRRLRVD QVQALEKIFEVDNKLDPDRKVKIAQEIGLQPRQIAIWFQNRRARWKTKQLERDYNILKSN YEALQHNYTKVEHEKEGLITELKGLKEKLGEETLLSPVFQRPQEILNKLKNSSDFVDSKD GSSDSDSSGVMNEENYNISTLKYQQLMPKVSSYNNALDHLSLSSSTYTQLMDPRASNSTS SMRAFNNSNNQQQQQGVGRIEEQNGFTTEDSCNIYSVDQAPNLYWYFSDHRN
	StHOX42	MPAIHSRPSSSMPSLVENDETNTGVPLDQPSNMMDSQPNSMDSGSNTSDTAMAQELGGDD HHDDQEEGVNTTRKRKRYHRHTQHQIQELEAYFKECPHPDDKQRKELSRELGLEHLQVKF WFQNKRTQMKNQLERHENSHLRVENEKMKSELLRYKEALGNIGNISCPTCGGHRINIGDL SFDERQLRNENARLKEEIERISSMAGRIVGKTVFPNNNNGYNSPNPVDFGVLPAYSTPQS VDGEGYNNGGGGFEDVPILSSMINGPISEIEKPFIIELVMAAMDEFVQMAHMQEPLWFPS IENGTFMLNQDEYFRVFPRGIGPRPIGFVTEATRDSSIVIMNNFNLVEILMNVNHWSSMF SGIVSRASSVDVISTGGAGNPNGAIQVILAETQ…
	StHOX43	MGNNSNEACDTRLTLGLATSDHHKKITCLDLSIIPLHDTSKIDGSSSKTCKFFSKFNSES KKIGMRKKLRLTKEQSTLLEDSFKQHTTLAMGQKQELAAKLKLKPRQVEVWFQNRRARTK LKQTEVDCEFMKKWCQSLNDENNRLKKELQELRSIKIDQRATPFHLSKTRTLALCSSCQK ISRGDTDEKHETGLERGQ

## Sheet: Table S4
Table S4. Analysis of Motifs in flax LuHD-Zip genes
Group	Gene ID	Motif1	Motif2	Motif3	Motif4	Motif5	Motif6	Motif7	Motif8	Motif9	Motif10	Motif11	Motif12	Motif13	Motif14	Motif15	Motif16	Motif17	Motif18	Motif19	Motif20	Motif21	Motif22	Motif23	Motif24	Motif25	Motif26	Motif27	Motif28	Motif29	Motif30	Motif31	Motif32	Motif33	Motif34	Motif35	Motif36	Motif37	Total number
1	LuHD-Zip19	1	1	1					1				1								1			1								1				1			9
1	LuHD-Zip31	1	1	1					1				1								1			1								1				1			9
1	LuHD-Zip20	1	1	1					1	1			1								1			1											1	1			10
1	LuHD-Zip25	1	1	1					1	1			1								1			1											1	1			10
1	LuHD-Zip12	1	1	1					1		1		1										1										1	1					9
1	LuHD-Zip23	1	1	1					1		1		1										1										1	1					9
1	LuHD-Zip32	1	1	1				1				1					1					1						1											8
1	LuHD-Zip4	1	1	1				1									1					1						1											7
1	LuHD-Zip18	1	1	1					1	1				1					1							1													8
1	LuHD-Zip2	1	1	1					1	1				1					1							1													8
1	LuHD-Zip29	1	1	1					1	1		1		1			1		1																				9
1	LuHD-Zip6	1	1	1					1	1		1		1			1		1																				9
1	LuHD-Zip1	1	1	1		1	1				1				1			1																					8
1	LuHD-Zip17	1	1	1		1	1				1				1			1																					8
1	LuHD-Zip30	1	1	1	1	1	1				1				1			1						1					1										11
1	LuHD-Zip5	1	1	1	1	1	1				1				1			1						1					1										11
1	LuHD-Zip21	1	1	1												1									1										1				6
1	LuHD-Zip7	1	1	1												1									1										1				6
1	LuHD-Zip27	1	1	1																		1						1		1									6
1	LuHD-Zip34	1	1	1																		1						1		1									6
1	LuHD-Zip8	1	1	1	1							1																										1	6
1	LuHD-Zip9	1	1	1	1						1	1														1												1	8
1	LuHD-Zip15	1	1	1																				1													1		5
1	LuHD-Zip26	1	1	1																1				1													1		6
2	LuHD-Zip16	1	1	1	1							1																											5
2	LuHD-Zip3	1	1	1	1							1																											5
2	LuHD-Zip28	1	1	1	1							1								1							1												7
2	LuHD-Zip10	1	1	1	1			1				1				1				1							1		1		1								11
2	LuHD-Zip33	1	1	1	1			1				1								1						1	1		1		1								11
2	LuHD-Zip11	1	1	2	1			1				1								1									1		1								10
2	LuHD-Zip13	1	1	1	1			1				1						1		2									1										10
2	LuHD-Zip22	1	1	1	1			1				1						1		2									1										10
2	LuHD-Zip14	1	1	1	1			1				1								1									1		1								9
2	LuHD-Zip24	1	1	1	1			1				1								1									1		1								9
		34	34	35	14	4	4	9	10	6	7	15	6	4	4	3	4	6	4	11	4	4	2	8	2	4	3	4	9	2	5	2	2	2	4	4	2	2	279

## Sheet: Table S5
Table S5. Synteny analysis of LuHD-Zip genes in the genomes of flax and five other species
Linum usitatissimum	Arabidopsis thaliana	Solanum tuberosum	Oryza sativa	Zea mays
LuHD-Zip1	AT1G69780.1 AT1G26960.1	PGSC0003DMT400003585 PGSC0003DMT400065805
LuHD-Zip2	AT1G27045.1	PGSC0003DMT400065805
LuHD-Zip3	AT2G22800.1 AT4G37790.1	PGSC0003DMT400026968 PGSC0003DMT400055199 PGSC0003DMT400012615
LuHD-Zip4	AT2G22430.1 AT4G40060.1 AT5G65310.1	PGSC0003DMT400079230 PGSC0003DMT400041655
LuHD-Zip5	AT1G69780.1 AT1G26960.1 AT3G01220.1	PGSC0003DMT400003585 PGSC0003DMT400017751 PGSC0003DMT400065805
LuHD-Zip6		PGSC0003DMT400065207 PGSC0003DMT400045471
LuHD-Zip7		PGSC0003DMT400047622 PGSC0003DMT400013968
LuHD-Zip8	AT2G36610.1 AT5G03790.1	PGSC0003DMT400006949
LuHD-Zip9	AT2G36610.1 AT5G03790.1	PGSC0003DMT400006949
LuHD-Zip10	AT5G06710.1	PGSC0003DMT400060951
LuHD-Zip11	AT5G06710.1	PGSC0003DMT400060951
LuHD-Zip12	AT3G01470.1	PGSC0003DMT400001322
LuHD-Zip13	AT4G16780.1 AT5G47370.1	PGSC0003DMT400062081 PGSC0003DMT400032546 PGSC0003DMT400067540	Os10t0561800-01	Zm00001eb023620
LuHD-Zip14	AT4G17460.1 AT4G16780.1 AT5G47370.1	PGSC0003DMT400062081 PGSC0003DMT400067540 PGSC0003DMT400032546	Os10t0561800-01 Os04t0548700-01	Zm00001eb023620 Zm00001eb074830
LuHD-Zip15
LuHD-Zip16	AT2G22800.1 AT4G37790.1	PGSC0003DMT400055199 PGSC0003DMT400026968
LuHD-Zip17	AT1G69780.1 AT1G26960.1	PGSC0003DMT400003585 PGSC0003DMT400065805
LuHD-Zip18		PGSC0003DMT400045471 PGSC0003DMT400007376
LuHD-Zip19		PGSC0003DMT400065207 PGSC0003DMT400045471
LuHD-Zip20
LuHD-Zip21		PGSC0003DMT400047622 PGSC0003DMT400013968
LuHD-Zip22	AT4G16780.1	PGSC0003DMT400062081 PGSC0003DMT400032546 PGSC0003DMT400067540
LuHD-Zip23	AT3G01470.1	PGSC0003DMT400001322
LuHD-Zip24	AT4G17460.1 AT4G16780.1 AT5G47370.1	PGSC0003DMT400062081 PGSC0003DMT400067540 PGSC0003DMT400032546	Os10t0561800-01 Os04t0548700-01	Zm00001eb023620 Zm00001eb074830
LuHD-Zip25	AT1G69780.1
LuHD-Zip26
LuHD-Zip27	AT2G46680.1 AT3G61890.1	PGSC0003DMT400000694 PGSC0003DMT400047622
LuHD-Zip28	AT2G22800.1 AT4G37790.1	PGSC0003DMT400055199 PGSC0003DMT400026968
LuHD-Zip29		PGSC0003DMT400065207 PGSC0003DMT400007376 PGSC0003DMT400045471
LuHD-Zip30	AT1G69780.1 AT1G26960.1 AT3G01220.1 AT5G15150.1	PGSC0003DMT400002259 PGSC0003DMT400003585 PGSC0003DMT400017751 PGSC0003DMT400065805
LuHD-Zip31		PGSC0003DMT400065207 PGSC0003DMT400045471
LuHD-Zip32	AT2G22430.1 AT4G40060.1 AT5G65310.1	PGSC0003DMT400041655	Os09t0470500-01
LuHD-Zip33	AT5G06710.1	PGSC0003DMT400060951
LuHD-Zip34	AT2G46680.1 AT3G61890.1	PGSC0003DMT400000694 PGSC0003DMT400047622

## Sheet: Table S6
Table S6. Analysis of hormone- and stress-responsive elements in LuHD-zip promoters.
Cis-element	Typical sequence	Function	Gene name	Gene number
MBS	CAACTG	Drought responsive element	LuHD-zip1,LuHD-zip3,LuHD-zip5,LuHD-zip7, LuHD-zip8,LuHD-zip9,LuHD-zip12,LuHD-zip13, LuHD-zip18,LuHD-zip22,LuHD-zip25,LuHD-zip27, LuHD-zip29,LuHD-zip30,LuHD-zip31,LuHD-zip32, LuHD-zip34	17
LTR	CCGAAA	Low-temperature responsive element	LuHD-zip2,LuHD-zip3,LuHD-zip4,LuHD-zip6, LuHD-zip8,LuHD-zip11,LuHD-zip13,LuHD-zip15, LuHD-zip16,LuHD-zip17,LuHD-zip18,LuHD-zip23, LuHD-zip24,LuHD-zip25,LuHD-zip31,LuHD-zip32	16
TC-rich repeats	GTTTTCTTAC	Defense and stress responsive element	LuHD-zip1,LuHD-zip2,LuHD-zip4,LuHD-zip5, LuHD-zip11,LuHD-zip17,LuHD-zip18,LuHD-zip19, LuHD-zip22,LuHD-zip24,LuHD-zip29,LuHD-zip30, LuHD-zip34	13
TATC-box	TATCCCA	Gibberellin responsive element	LuHD-zip1,LuHD-zip4,LuHD-zip5,LuHD-zip8, LuHD-zip9,LuHD-zip11,LuHD-zip12,LuHD-zip15, LuHD-zip17,LuHD-zip20,LuHD-zip21,LuHD-zip23, LuHD-zip25,LuHD-zip26,LuHD-zip28,LuHD-zip29, LuHD-zip33,LuHD-zip34	18
GARE-motif	TCTGTTG
P-box	CCTTTTG
ARE	AAACCA	Anaerobic responsive element	LuHD-zip1,LuHD-zip3,LuHD-zip4,LuHD-zip5, LuHD-zip6,LuHD-zip7,LuHD-zip8,LuHD-zip9, LuHD-zip10,LuHD-zip11,LuHD-zip12,LuHD-zip13, LuHD-zip15,LuHD-zip16,LuHD-zip17,LuHD-zip18, LuHD-zip20,LuHD-zip21,LuHD-zip22,LuHD-zip23, LuHD-zip24,LuHD-zip25,LuHD-zip23,LuHD-zip27, LuHD-zip28,LuHD-zip29,LuHD-zip30,LuHD-zip32, LuHD-zip33,LuHD-zip34	30
CCAAT-box	CAACGG	Heat shock responsive element	LuHD-zip1,LuHD-zip7,LuHD-zip8,LuHD-zip12, LuHD-zip13,LuHD-zip15,LuHD-zip28,LuHD-zip32	8
TGA-element	AACGAC	Auxin responsive element	LuHD-zip2,LuHD-zip4,LuHD-zip7,LuHD-zip8, LuHD-zip13,LuHD-zip14,LuHD-zip18,LuHD-zip20, LuHD-zip21,LuHD-zip23,LuHD-zip24,LuHD-zip25, LuHD-zip27,LuHD-zip29,LuHD-zip32,LuHD-zip33, LuHD-zip34	17
AuxRR-core	GGTCCAT
SARE	TTCGACCATCTT	Salicylic acid responsive element	LuHD-zip3,LuHD-zip4,LuHD-zip5,LuHD-zip6, LuHD-zip7,LuHD-zip8,LuHD-zip13,LuHD-zip19, LuHD-zip22,LuHD-zip23,LuHD-zip26,LuHD-zip27, LuHD-zip30,LuHD-zip33	14
TCA-element	CCATCTTTTT/TCAGAAGAGG
ABRE	AACCCGG/ACGTG/CACGTG/CGCACGTGTC/CGTACGTGCA/GACACGTGGC/GCCGCGTGGC/TACGGTC/TACGTGTC	Abscisic acid responsive element	LuHD-zip2,LuHD-zip3,LuHD-zip4,LuHD-zip7, LuHD-zip8,LuHD-zip9,LuHD-zip10,LuHD-zip11, LuHD-zip13,LuHD-zip14,LuHD-zip16,LuHD-zip17, LuHD-zip18,LuHD-zip19,LuHD-zip20,LuHD-zip21, LuHD-zip22,LuHD-zip23,LuHD-zip27,LuHD-zip28, LuHD-zip32,LuHD-zip33,LuHD-zip34	23
CGTCA-motif	CGTCA	MeJA responsive element	LuHD-zip3,LuHD-zip4,LuHD-zip5,LuHD-zip8, LuHD-zip9,LuHD-zip10,LuHD-zip11,LuHD-zip12, LuHD-zip13,LuHD-zip15,LuHD-zip18,LuHD-zip19, LuHD-zip20,LuHD-zip21,LuHD-zip22,LuHD-zip23, LuHD-zip24,LuHD-zip25,LuHD-zip26,LuHD-zip29, LuHD-zip30,LuHD-zip31,LuHD-zip32,LuHD-zip33, LuHD-zip34	25
TGACG-motif	TGACG
WUN-motif	AAATTTCCT	Wound responsive element	LuHD-zip3,LuHD-zip18	2
AT-rich element	ATAGAAATCAA	Other abiotic stress responsive elements	LuHD-zip5,LuHD-zip8,LuHD-zip20,LuHD-zip22, LuHD-zip29,LuHD-zip30,LuHD-zip31,LuHD-zip32, LuHD-zip34	9
AT-rich sequence	TAAAATACT
GC-motif	CCCCCG	Anoxic responsive element	LuHD-zip8,LuHD-zip11,LuHD-zip12,LuHD-zip20, LuHD-zip23,LuHD-zip25,LuHD-zip28,LuHD-zip32	8

## Sheet: Table S7
Table S7. Sequences of primers for qRT-PCR
Gene Name	Forward primer (5’-3’)	Reverse primer (5’-3’)
LuHD-Zip1/17	ATAATGGCACTGAAAGGGAGGG	AGGGCTATCAATGGCTGCTGGT
LuHD-Zip2/18	TCAACGGTTTCGATCTCCTCTC	TTACTGTCAGCCGCCGCTTC
LuHD-Zip3/16	CCCTGTCCCTCCTCTCCAAT	GACTGATCCCTAGTCAGCCGG
LuHD-Zip4/32	TGATTTTCAGCAGGGACGGA	TCCTCCACTTTCACCAGCAGTT
LuHD-Zip5/30	CTCCCGCTTCTCTCAATCCA	TGTTCCATGTTTAGCCTCCTCTT
LuHD-Zip6/29	AAGGAATCCCTCAGAAACCAGG	AATGCGGGCTGTCCGAATC
LuHD-Zip7/21	AACCTCGCCAAGTTGCTATATG	TAGCGACTGCCTCTCATTCTGT
LuHD-Zip8/9	GAAGCGGCTGACGAACCATC	GGAACCACACGGCAATCTGC
LuHD-Zip10/33	TAAAGAGGTGCTGTGAAACGCTG	CGCTCGCAAGAAGGGCACAT
LuHD-Zip11	AGCGTTGGCTAAGCAGTTGAATC	ACAGGAAGGGCACATGGTGAGA
LuHD-Zip12/23	CTGAGGACCCATGCACGCTT	CCAAGAAATATGAATCGCCACTGT
LuHD-Zip13/22	CGAGTTCCTGAAACGGTGC	AACGATGTGGACGCTGACG
LuHD-Zip14/24	AATAAGAGAAGCGAGAGGGACGA	GGAGCTTCTTGCGGGAGGTA
LuHD-Zip15/26	CAAAACAGAAGGGCCAGGAC	AACCCAGGTCCAGGATTTGC
LuHD-Zip19/31	TATTCCGTTTTGAGGATGCTG	CTTCTCTGGCTGCCGAAAATA
LuHD-Zip20/25	CTCAGCCCCTTGATTCGTTTT	TCCAGATCATCGTCCCCATTC
LuHD-Zip27/34	AGCGTGACTACGGCATCCTC	TTCGCCTTCGCTGCTGTTAT
LuHD-Zip28	AGCACCACTCCACTCTTAACCC	AACTCGCAATCTACCTCCGTCT

## Sheet: Table S8
Table S8. Transcription factor binding site prediction
Number	Motif ID in JASPAR	Motif length	Best-matching	The number of binding sites on the genes of the whole flax genome
1	MA0008.1	8	CAATTATT	53
2	MA0110.1	9	CCAATTATT	26
3	MA0008.2	12	TTCAATTATTGC	28
4	MA0110.2	13	GGTCCAATTATTG	21
5	MA0573.1	19	AATCGTAATGATTACTCGC	10
6	MA0950.1	8	AATGATTG	22
7	MA0951.1	8	TAATAATT	46
8	MA0952.1	8	AATTATTG	31
9	MA0953.1	9	GCAATAATT	30
10	MA0954.1	10	TCAATCATTG	30
11	MA0990.1	10	CAATTAATGC	19
12	MA1024.1	10	CCAATCATTA	25
13	MA1026.1	8	TAATTATT	78
14	MA1198.1	11	ATTAATCATTA	35
15	MA1209.1	11	TCAATAATTGA	79
16	MA1210.1	10	ACTAATCATT	21
17	MA1211.1	11	TCAATCATTGG	57
18	MA1212.1	11	TCAATAATTAA	79
19	MA1214.1	21	AAACCAATAATTGAAAATTAT	86
20	MA1215.1	11	CCAATAATTGA	74
21	MA1327.1	22	AATCTTAATTAATTAATAAATT	161
22	MA1369.1	11	GTAATTAATGC	41
23	MA1375.1	11	GCATTAATTAC	59
24	MA0954.2	13	TCAATGATTGATT	36
25	MA1026.2	15	AAAAGTAATGATTAC	60
26	MA1406.1	10	TAATCATTGG	26
27	MA1327.2	10	TTAATTAATT	116
28	MA0110.3	12	ATCAATCATTAA	48
29	MA1757.1	11	GCATTAATTAC	34
30	MA0008.3	15	AATCAATAATTGAAT	78
31	MA1210.2	13	ATCAATAATTGAA	34
32	MA2344.1	14	AATCATCATTATTA	105
33	MA0008.4	9	CAATAATTG	32
34	MA0110.4	8	CAATCATT	26
35	MA0573.2	15	GTAATGATTACTCGC	14
36	MA0953.2	7	CAATAAT	28
37	MA0954.3	11	TCAATGATTGA	27
38	MA0990.2	9	AATTAATGC	20
39	MA1024.2	8	CAATCATT	25
40	MA1026.3	13	AAAGTAATGATTA	58
41	MA1198.2	8	TAATCATT	24
42	MA1209.2	8	CAATAATT	76
43	MA1210.3	9	CAATAATTG	28
44	MA1211.2	9	CAATCATTG	61
45	MA1212.2	8	CAATAATT	45
46	MA1214.2	11	ACCAATAATTG	55
47	MA1215.2	9	CAATAATTG	73
48	MA1327.3	7	TAATTAA	-
49	MA1369.2	10	TAATTAATGC	59
50	MA1375.2	10	GCATTAATTA	66
51	MA1406.2	9	TAATCATTG	25
52	MA1757.2	10	GCATTAATTA	41
